# Supplementary material for: The Sexually Antagonistic Genes of Drosophila melanogaster
Source: PLoS Biol. 2010 Mar 16;8(3):e1000335. doi: 10.1371/journal.pbio.1000335 (PMC2838750; doi:10.1371/journal.pbio.1000335)
Supplement: Table S1 — Annotation of genes associated with adult fitness. Affymetrix probeset and gene annotation for each of the transcripts associated with male fitness (Sheet 1), female fitness (Sheet 2), both male and female fitness (Sheet 3), and sexually antagonistic genes (Sheet 4). (0.66 MB XLS) [file pbio.1000335.s004.xls]

## Sheet: Ass. with male fitness
Probe	Symbol	Chromosome	Gene	Cytoband	UniGene	logFC	p.val	adj.p.val
1630260_at	CG31832	2L	318970	35B8-35B8	Dm.30839	0.649091	1.06535435989096e-09	1.64730361789817e-05
1640005_at	CG31418	3R	42084	90A1-90A1	Dm.6289	0.161401	2.48945450621151e-09	1.64730361789817e-05
1636271_a_at	CG12788	X	3772080	18D3-18D7	Dm.7494	-0.329524	3.53945945916807e-09	1.64730361789817e-05
1623540_at	CG31704	2L	318906	33A3-33A3	Dm.18110	0.201509	3.63489218583665e-09	1.64730361789817e-05
1630689_at	CG33061	3L	318838	72E1-72E1	Dm.36073	-0.228935	5.21035669657057e-09	1.64730361789817e-05
1640379_s_at	CG34424	2R	37699		Dm.35904	-0.27713	6.14313672840678e-09	1.64730361789817e-05
1637804_at	CG18673	3R	50102	100B9-100B9	Dm.31223	0.297123	6.32053694218344e-09	1.64730361789817e-05
1636743_s_at						0.214504	6.9535821777044e-09	1.64730361789817e-05
1637713_at	PH4alphaNE3	3R	326114	100A1-100A1	Dm.1382	0.131678	8.67482335678801e-09	1.69736429411400e-05
1632920_at	CG10700	2L	35183	37B13-37B13	Dm.17961	-0.29301	8.9561222779337e-09	1.69736429411400e-05
1633879_a_at	prd	2L	34629	2-45 cM	Dm.2598	0.207459	1.11910985334441e-08	1.92812454005303e-05
1634263_at	lectin-21Cb	2L	33242	21E2-21E2	Dm.26696	0.31467	1.80193669191002e-08	2.84585868208989e-05
1634808_at	lectin-21Ca	2L	53552	21E2-21E2	Dm.27524	0.301051	2.98321235723764e-08	4.34906466110521e-05
1624797_at	CG1637	X	32019	9F5-9F7	Dm.12447	0.355293	3.27879159166884e-08	4.43854701752199e-05
1625363_at	Obp56i	2R	246667	56E4-56E4	Dm.14323	0.266341	3.61401629906765e-08	4.566189126662e-05
1627842_at	CG14898	3R	42004	89B18-89B18	Dm.20456	0.221613	4.72230879795675e-08	5.59357477117977e-05
1633079_at	CG17472	2L	35320	38D1-38D1	Dm.33029	0.223857	5.50273085202582e-08	6.0946325103042e-05
1629207_at	CG6287	2L	34554	32D5-32D5	Dm.4327	-0.138356	6.03012227391036e-08	6.0946325103042e-05
1630502_at	ana	2R	35913	45A1-45A1	Dm.7490	0.279254	6.1100684727617e-08	6.0946325103042e-05
1634699_a_at	CG18003	2R	3771779	47C5-47C5	Dm.6792	-0.240363	6.80374461952278e-08	6.44722840145979e-05
1630149_at	CG6290	X	32827	17B1-17B1	Dm.29239	0.18997	7.15670958067652e-08	6.4587599987134e-05
1627978_at	CG13394	2L	34161	29C1-29C1	Dm.30818	-0.263055	7.6512830172302e-08	6.5730979811615e-05
1625036_at	CG18281	3L	40274	77C6-77C6	Dm.33492	0.238858	7.97706065674939e-08	6.5730979811615e-05
1638054_at	CG13056	3L	50267	72E1-72E1	Dm.27499	0.461983	8.7322318784178e-08	6.7832142671459e-05
1629474_at	CG11368	X	50397	7B2-7B2	Dm.20543	0.214943	9.30283965411173e-08	6.7832142671459e-05
1636208_a_at	CG15097	2R	37172	55F6-55F6	Dm.7923	-0.165214	9.30580260372485e-08	6.7832142671459e-05
1631487_s_at	CG32626	X	32352	12C6-12C7	Dm.4614	0.202819	1.21639502407653e-07	8.53819203566605e-05
1627847_s_at	yip3	2R	37683	59D3-59D3	Dm.19987	-0.237684	1.29064427997567e-07	8.7358179978925e-05
1623331_at	CG32199	3L	40028	75D4-75D4	Dm.12829	0.15667	1.67527446821698e-07	0.000103846
1625468_at	CG9500	2L	33888	26C3-26C3	Dm.27653	-0.194498	1.68600571937433e-07	0.000103846
1626309_at	CG6004	3L	39326	68D4-68D4	Dm.20068	0.16896	1.70974048177163e-07	0.000103846
1623658_at	CG13306	3L	50301	66D12-66D12	Dm.27838	0.138062	1.75342036915736e-07	0.000103846
1622977_at	CG14635	X	31032	1D1-1D1	Dm.26419	0.277929	2.01505506824044e-07	0.000114722
1639972_at	Dhfr	3R	42003	89B18-89B18	Dm.8025	0.201281	2.05811815050401e-07	0.000114722
1626894_at	CG13165	2R	36330	48F6-48F6	Dm.26908	-0.181675	2.42752839411141e-07	0.000125745
1639567_at	fh	X	31845	8C14-8C14	Dm.2903	0.120986	2.45294019851912e-07	0.000125745
1634216_at	Adgf-C	3R	41680	87F12-87F12	Dm.2905	-0.192073	2.45491939589883e-07	0.000125745
1624396_at	CG7927	3L	38897	66B6-66B6	Dm.7379	0.130535	2.62194262959302e-07	0.000130766
1624932_at	Obp49a	2R	36399	49B12-49B12	Dm.33606	0.2042	3.11867618683875e-07	0.000151552
1630654_at						-0.195895	3.62503896439273e-07	0.000171754
1638374_at	Obp19b	X	33038	19D1-19D1	Dm.5756	0.190163	4.53534558216698e-07	0.000204836
1630603_at	CG31352	3R	261629	85E4-85E5	Dm.28183	-0.183708	4.53942971595489e-07	0.000204836
1640479_at	CG9519	X	32415	12F6-12F6	Dm.29216	0.225356	4.71004277155831e-07	0.000207592
1631803_at	Lsp1alpha	X	32199	11A12-11A12	Dm.23811	-0.479305	5.23611632770222e-07	0.000225534
1637204_at	Ptp99A	3R	43469	99A11-99B1	Dm.12683	0.144031	5.50798826583124e-07	0.000231972
1638837_a_at	CG12788	X	3772080	18D3-18D7	Dm.7494	-0.122721	6.30001668283274e-07	0.000249279
1631743_at	CG40172	2L	3885661			-0.13894	6.47671905843928e-07	0.000249279
1641549_at	mRpL40	3R	41364	86E4-86E4	Dm.2445	-0.0789117	6.52784971973797e-07	0.000249279
1623817_at	CG7916	2L	34800	34D7-34D7	Dm.33562	-0.21956	6.57242303489598e-07	0.000249279
1627635_at						-0.132181	6.57659489257606e-07	0.000249279
1627833_at	Cralbp	3L	38651	64E8-64E8		-0.132976	6.96923854933611e-07	0.000258982
1634008_at	CG34041	3R	3885583	99F6-99F6	Dm.30417	0.143039	7.8024717695477e-07	0.00028437
1629199_at	Ag5r2	X	44079	12F4-12F4	Dm.1864	-0.33037	8.24617681657858e-07	0.000288483
1622912_at	Ucp4A	X	32764	16E1-16E1	Dm.5296	-0.175835	8.29017739060865e-07	0.000288483
1635251_at						0.458175	8.37196941290252e-07	0.000288483
1633031_at	CG8299	2R	36751	52D3-52D3	Dm.23666	-0.40806	9.1970683546219e-07	0.000311255
1628117_at	Hsp27	3L	39078	67B3-67B3	Dm.2803	0.215335	9.95818445993341e-07	0.00032171
1626745_at	Sucb	3L	44001	64D3-64D3	Dm.4425	0.0977779	1.00089337629185e-06	0.00032171
1629428_at	CG7342	3R	42335	92A10-92A10	Dm.4054	0.152051	1.00152424973816e-06	0.00032171
1636242_at	Ilp6	X	31220	3A1-3A1	Dm.31063	-0.213205	1.06478893827105e-06	0.000336331
1632251_s_at	Ge-1	2L	34541	32D3-32D3	Dm.12439	0.0987868	1.11192267283284e-06	0.000345462
1638872_at	Hsp68	3R	42852	95D11-95D11	Dm.23337	-0.141949	1.1827677892458e-06	0.000361545
1630299_at	CG17325	2L	50467	37A4-37A5		0.333805	1.22976963672998e-06	0.000364742
1633883_at	CG9609	X	32663	15A8-15A8	Dm.186	0.11981	1.23171568005124e-06	0.000364742
1627267_at	MESR3	2L	35116	36F7-36F9	Dm.2155	0.206882	1.25661533963869e-06	0.00036639
1623874_at	CG14215	X	32971	18D13-18D13	Dm.224	-0.152098	1.27779812622814e-06	0.000366922
1636085_at	CG18143	3R	40528	82A1-82A1	Dm.23299	-0.115617	1.31216682872676e-06	0.000371083
1639732_s_at	salr	2L	34568	32E4-32F1	Dm.2685	-0.181857	1.33610575086659e-06	0.000371083
1640957_at	Hexo2	X	31808	8A2-8A2	Dm.108	-0.163364	1.35102994255383e-06	0.000371083
1631682_at	twi	2R	37655	2-100 cM	Dm.5605	-0.180984	1.38547829535064e-06	0.000375108
1629359_at	YL-1	2L	34516	32C1-32C1	Dm.12184	-0.125578	1.41488815332820e-06	0.000377675
1624902_at	PH4alphaNE2	3R	43628	99F6-99F6	Dm.4998	0.156367	1.43966868460208e-06	0.000378953
1630456_at	Mbs	3L	49070	72D1-72D1	Dm.13965	0.151545	1.55419247852033e-06	0.000399
1639680_at						-0.182418	1.55793555111074e-06	0.000399
1636119_at	CG1468	X	31920	9A3-9A3	Dm.120	0.184292	1.59221097374398e-06	0.000402122
1640793_at	CG10139	2R	36626	51B7-51B7	Dm.4657	-0.0795272	1.61256271356761e-06	0.000402122
1639819_at	CG6385	2R	37026	54E8-54E8	Dm.673	-0.419387	1.68258539490127e-06	0.000414135
1630570_at	CG13003	X	32675	15B1-15B1	Dm.5335	0.217217	2.05776321184348e-06	0.000499984
1631858_at						0.184867	2.09750497968474e-06	0.000503189
1635716_at						0.125753	2.24704634354390e-06	0.000532325
1637257_at	CG9009	X	32426	13A1-13A1	Dm.3171	0.0951263	2.34672091827998e-06	0.000549075
1638654_at	RpL36A	2L	34098	28D3-28D3	Dm.7214	0.0862882	2.43774654950307e-06	0.000563417
1636274_at	wgn	X	32849	17C5-17C6	Dm.13466	0.5488	2.62603981170693e-06	0.000599623
1638301_at	CG8157	2R	36700	51F6-51F6	Dm.20464	0.359965	2.66764257543954e-06	0.000601319
1630532_at	CG13091	2L	34188	29D4-29D4	Dm.361	0.123275	2.69692628635685e-06	0.000601319
1629118_at	PGRP-SC2	2R	35862	44E2-44E2	Dm.23629	0.480244	2.77784701972112e-06	0.000610956
1630244_s_at	CG31809	2L	318954	36B2-36B2	Dm.30845	0.408181	2.80461940128153e-06	0.000610956
1640950_at	CG15739	X	32146	10F2-10F2	Dm.5326	-0.392811	2.97553214695307e-06	0.000640821
1638425_at	CG15643	X	32489	13D3-13D3	Dm.33512	0.140773	3.67852814924912e-06	0.000782079
1625512_s_at	CG34002	3L	3885644		Dm.26339	0.209836	3.75051039232195e-06	0.000782079
1641082_at	Corp	X	31764	7E1-7E1	Dm.105	-0.274821	3.75523551452842e-06	0.000782079
1632642_a_at	CG2862	2L	33471	23A5-23A5	Dm.5767	-0.0938233	3.85772621559763e-06	0.00078458
1641290_at	CG11384	X	31061	1E3-1E3	Dm.4940	-0.298229	3.86617682809542e-06	0.00078458
1641412_at	CG31809	2L	318954	36B2-36B2	Dm.30845	0.393625	3.89143622407939e-06	0.00078458
1633844_at	CG31469	3R	261628	87F12-87F12	Dm.26415	-0.330435	4.07101457448159e-06	0.000812146
1638736_at	CG11458	3L	50110	77F4-77F4	Dm.21436	-0.313616	4.48751824626958e-06	0.000885911
1639102_at	Nelf-E	3L	38982	66D8-66D8	Dm.20046	-0.117128	4.60210218900946e-06	0.000899165
1635032_a_at	CG3526	X	31277	3C2-3C2	Dm.17750	-0.138104	4.66530366995978e-06	0.000899409
1636793_at	Cyp4d2	X	31192	2E1-2E1	Dm.1696	0.139369	4.70401750345288e-06	0.000899409
1634191_at	CG6398	X	32761	16D5-16D7	Dm.6701	0.115738	4.74572020985406e-06	0.000899409
1627937_at	CG32413	3L	318018	64F5-64F5	Dm.34542	0.308284	5.0385656570084e-06	0.000945454
1625252_s_at	CG12158	2R	2768730	45D1-45D1	Dm.33498	0.235663	5.11498452475919e-06	0.000946386
1629631_at	CG10853	3L	38465	64A1-64A1	Dm.838	-0.154626	5.15080694571846e-06	0.000946386
1632699_s_at						-0.229308	5.19333903629386e-06	0.000946386
1639118_a_at	Hrb87F	3R	48535	87F7-87F7	Dm.1711	-0.126915	5.6184002436243e-06	0.00101409
1634651_at	Acp53C14c	2R	3346203	53D6-53D6	Dm.28792	0.184981	5.96715441320633e-06	0.00106688
1640162_at						0.184329	6.05836933205501e-06	0.00107307
1635045_at	CG6271	3R	43252	97D14-97D14	Dm.1349	-0.135844	6.21258414797908e-06	0.00109019
1640269_at	CG15147	2L	35069	36D1-36D1	Dm.17997	-0.114489	6.33726468127086e-06	0.00109702
1639625_at	Vps25	2R	35847	44D5-44D5	Dm.4897	-0.112169	6.37461666484257e-06	0.00109702
1629269_at	CG32204	3L	317913	75E6-75E7	Dm.15157	0.164329	6.42515882633639e-06	0.00109702
1641481_at	Ugt86Dd	3R	53507	86D4-86D4	Dm.27519	-0.24194	6.54634638909314e-06	0.00110774
1638192_a_at	Wsck	3R	318600	96A13-96A13	Dm.20859	-0.108709	6.60782759288468e-06	0.00110824
1627178_at	Acp62F	3L	38340	62F2-62F2	Dm.2899	0.149581	7.08081757806092e-06	0.00117715
1624885_at	CG32645	X	32264	11E1-11E1	Dm.17468	-0.226593	7.39182725324469e-06	0.00121817
1641490_s_at	Tsp	2L	33941	26F6-27A1	Dm.19009	0.100889	7.50477814651329e-06	0.00122613
1640233_at	CG5174	2R	37117	55C8-55C9	Dm.7079	0.0954002	7.83607954691066e-06	0.00126931
1633545_at	PGRP-SD	3L	38858	66A8-66A8	Dm.33934	-0.3629	7.93326385660108e-06	0.00127416
1624372_at	CG10908	2L	33369	22B8-22B8	Dm.2301	0.125837	8.11437682106043e-06	0.0012923
1637410_s_at	l(2)gl	2L	33156	2-0.0 cM	Dm.2784	0.269227	8.43669769560008e-06	0.00133244
1641143_s_at	tsl	3R	42564	93F9-93F10	Dm.2380	-0.134469	8.75483689606898e-06	0.00137125
1626334_at	CG6628	3L	39183	67D9-67D9	Dm.13846	0.185135	8.99022966862912e-06	0.00139658
1626503_at	CG2254	X	31726	7D5-7D5	Dm.12878	0.467003	9.1899088638736e-06	0.00141599
1625981_at	rab3-GEF	X	32442	13A11-13A12	Dm.5294	0.195249	9.50621626742053e-06	0.00145292
1632114_at	Cyp12a4	3R	42294	91F3-91F3	Dm.31262	-0.179209	9.58302539118693e-06	0.00145294
1628717_a_at	mud	X	44839	1-50 cM	Dm.4152	-0.15422	9.96951819583336e-06	0.00149035
1629854_at	CG15743	X	32279	11E9-11E9	Dm.17461	0.104814	1.00403362877474e-05	0.00149035
1638104_a_at	snapin	2L	3772677	23A3-23A3	Dm.275	-0.0804001	1.00656735110515e-05	0.00149035
1633836_a_at	Fkbp13	2R	37449	57E6-57E6	Dm.722	0.151228	1.03918083777699e-05	0.00151644
1634107_at	Prx6005	2L	33493	23C1-23C1	Dm.19773	-0.0895458	1.04148065305085e-05	0.00151644
1633065_at	C901	X	32032	9F13-9F13	Dm.17523	-0.107976	1.04819668826509e-05	0.00151644
1631891_at	CG6488	2L	34571	32F2-32F2	Dm.12410	-0.134018	1.05969931755572e-05	0.00152147
1639667_at						0.271361	1.06789659910990e-05	0.00152171
1631496_at	CG4563	2R	37901	60D1-60D1	Dm.10880	0.163904	1.15234178545438e-05	0.00162753
1638861_at						0.170238	1.15975065566415e-05	0.00162753
1628139_at	CG30384	2R	246584	43A1-43A1	Dm.33469	-0.167424	1.17526092785689e-05	0.00162753
1624709_at						-0.14536	1.18037185702430e-05	0.00162753
1633503_at	CG12171	3R	40690	83B7-83B7	Dm.31230	0.189887	1.19463593090666e-05	0.00162753
1624386_at	CSN1b	3L	40063	75E4-75E4	Dm.2527	-0.0813966	1.20043515872581e-05	0.00162753
1633716_at	CG10747	2L	35295	38B5-38B5	Dm.30856	0.109757	1.20226857762150e-05	0.00162753
1625035_at	insc	2R	37355	57B3-57B3	Dm.3878	0.208477	1.23228941161466e-05	0.00165634
1631387_at	CG30344	2R	246552	45A12-45A13	Dm.4554	-0.21115	1.32119559538256e-05	0.00176333
1637905_s_at	CG2924	X	31214	2F2-2F3	Dm.36	0.336207	1.35416888515904e-05	0.00178749
1635165_a_at	CG12090	3L	38176	62A3-62A3	Dm.810	-0.204915	1.36014809782646e-05	0.00178749
1633675_at	CG30008	2R	246388	46C2-46C2	Dm.19190	0.149613	1.36758847013467e-05	0.00178749
1627054_at	osp	2L	34850	2-50.1 cM	Dm.2714	0.101045	1.39541667751785e-05	0.00181137
1637775_at	PpD5	2R	44148	58B1-58B1	Dm.1426	-0.141925	1.42763291332602e-05	0.00184058
1634138_at	CG7333	3R	42334	92A10-92A10		0.14021	1.43788294884178e-05	0.00184063
1626708_at	Cbl	3L	38961	3-24.5 cM	Dm.2332	-0.213293	1.44709844713684e-05	0.00184063
1633710_at	ChLD3	2L	35002	36A13-36A14	Dm.23210	0.198328	1.47614314663652e-05	0.00186065
1636524_at	CG34316	3R	5740757		Dm.2425	-0.453451	1.48247260089316e-05	0.00186065
1626789_at	CG13618	3R	42924	96A5-96A6	Dm.6180	-0.244016	1.5051541458662e-05	0.00187669
1630011_at	CG31659	2L	318875	22A1-22A1	Dm.26582	0.100891	1.51526089929175e-05	0.00187694
1632141_at	CG18265	3L	39947	74C2-74C2	Dm.15197	0.218194	1.6176523587265e-05	0.00197406
1628616_at	CG8419	2L	34118	28F1-28F2	Dm.26759	-0.10885	1.61832756770682e-05	0.00197406
1635868_at	CG6295	3R	43247	97D13-97D13	Dm.5220	-0.361799	1.62490966229051e-05	0.00197406
1626165_at						-0.114259	1.64907827088005e-05	0.00199066
1636551_at	CG14683	3R	41278	86C4-86C4	Dm.14326	-0.100917	1.66855433577414e-05	0.00200142
1626368_at	lace	2L	34910	35D2-35D2	Dm.3067	0.146111	1.68106584290538e-05	0.00200375
1628190_at	fab1	2R	37033	54E9-54E9	Dm.7091	-0.162603	1.71997602577864e-05	0.00203731
1627973_s_at	Tyler	X	3772349	18D3-18D3	Dm.1600	-0.110463	1.78315425385910e-05	0.00209903
1640511_at	CG30075	2R	246437	50F7-50F7	Dm.26393	-0.128723	1.81773461597446e-05	0.00212653
1623027_s_at	CG6277	3R	43251	97D14-97D14	Dm.5185	-0.396149	1.83848831323592e-05	0.00213761
1638324_s_at	CG6921	3R	42657	94B4-94B4	Dm.3694	0.0952787	1.95557790760985e-05	0.00224799
1623050_at	HLH54F	2R	37027	54E8-54E8	Dm.4839	-0.166286	1.96485616460521e-05	0.00224799
1638786_at	CG13036	3L	39823	72E4-72E4	Dm.27156	-0.154411	1.96900613342806e-05	0.00224799
1623134_at	CG12506	2L	33249	21E2-21E2	Dm.7533	0.171472	1.98819168228192e-05	0.0022563
1641156_at	dpr3	2L	3346208	22C2-22C3	Dm.21771	0.188309	2.07317404210417e-05	0.00233874
1627144_at	CG10560	3R	43065	96D1-96D1	Dm.13746	-0.283405	2.13675983857078e-05	0.00237819
1636550_at	Obp22a	2L	246672	22B8-22B8	Dm.14322	0.152391	2.14127731032049e-05	0.00237819
1625394_at	CG9922	3R	41708	88A4-88A4	Dm.5908	-0.0946229	2.14579609041466e-05	0.00237819
1641025_at	CG11134	X	32334	12B4-12B4	Dm.5343	-0.0862238	2.16636013919149e-05	0.00238703
1633370_s_at						0.105232	2.23993892303837e-05	0.00245383
1627384_at	CG6225	3R	41559	87C3-87C3	Dm.6138	0.134565	2.2762971460036e-05	0.00247012
1623961_at	Arpc3B	X	32696	15E3-15E3	Dm.19161	0.145457	2.28087633830769e-05	0.00247012
1637919_at	CG15233	2R	35556	42C1-42C1	Dm.494	-0.149779	2.43952666622976e-05	0.00262693
1625949_at	Gpdh	2L	33824	26A3-26A3	Dm.4843	0.150607	2.49872600083093e-05	0.00267547
1639575_at	CG18446	2R	36023	46C1-46C1	Dm.5946	-0.197134	2.69658006329892e-05	0.0028711
1637372_at						-0.315517	2.75506102860150e-05	0.00291698
1639202_a_at	CG7023	3R	42702	94C4-94C6	Dm.11299	-0.090804	2.78773114939675e-05	0.00293059
1635970_at	Sin	3L	40325	78A5-78A5	Dm.2508	-0.0745519	2.79884117856535e-05	0.00293059
1632639_at	Arc2	2R	36597	50F6-50F6	Dm.18832	-0.296147	2.82224272941648e-05	0.00293885
1625304_s_at	CG34301	3R	5740866		Dm.33387	0.210816	2.85308648191366e-05	0.00295474
1639550_a_at	CG9650	X	31660	7A2-7A5	Dm.20992	-0.124344	2.96487466263611e-05	0.00304823
1626875_at	CG13758	X	31234	3A4-3A6	Dm.17751	-0.138034	2.97552696821401e-05	0.00304823
1634854_at	CG16989	X	31026	1C5-1C5	Dm.11474	-0.218821	3.01602595430154e-05	0.0030731
1626182_a_at	CG5026	3L	39026	66E5-66E6	Dm.1994	0.165119	3.16497153544012e-05	0.00320762
1628821_at	CG17027	3L	39742	72C1-72C1	Dm.2283	0.121756	3.23057568299563e-05	0.00325017
1625892_a_at	CG17097	2L	34461	32A2-32A2	Dm.18743	0.176628	3.24125666374021e-05	0.00325017
1628127_at	CG9926	3R	41700	88A3-88A3	Dm.1190	-0.129049	3.34345170767575e-05	0.00333501
1638469_s_at	CG3857	X	2768908	2B16-2B16	Dm.29134	0.223787	3.40171737544221e-05	0.00337536
1636071_a_at	Cbp80	X	44409	4C11-4C11	Dm.1832	0.262907	3.54680954844015e-05	0.003501
1638078_at	Side	2L	35168	37B9-37B10	Dm.2592	0.0873848	3.75242717209028e-05	0.00366533
1625522_at	CG32551	X	318085	17B1-17B1		0.135111	3.77025352989382e-05	0.00366533
1635299_at	Rev1	3L	38079	61C8-61C8	Dm.2203	0.123641	3.78749427913788e-05	0.00366533
1641428_at	Cyp9c1	2R	37941	60D10-60D10	Dm.7777	-0.147639	3.79064973453422e-05	0.00366533
1638652_at	CG40006	2L	3355123		Dm.5822	0.10692	4.03714123187642e-05	0.00388385
1625144_at	CG6758	2R	37532	58C5-58C5	Dm.11634	-0.0865404	4.08696406921019e-05	0.00389601
1623983_at	CG9514	X	32418	13A1-13A1	Dm.29218	0.261836	4.09089376314686e-05	0.00389601
1636343_at	CG6283	3R	43250	97D14-97D14	Dm.5888	-0.539306	4.20939332438335e-05	0.00398882
1627024_s_at	CG9164	X	32467	13C1-13C1	Dm.2290	0.168642	4.25665571922384e-05	0.00401354
1624506_at	Jon25Biii	2L	33706	25B4-25B4	Dm.5484	-0.208679	4.3193862681214e-05	0.00405253
1626301_at	Idgf3	2L	34981	36A1-36A1	Dm.4646	-0.242747	4.36411161968614e-05	0.00407432
1631370_at	CG30026	2R	246399	47F10-47F10	Dm.16163	-0.21201	4.44455065682313e-05	0.00412907
1630333_at	Cpr50Ca	2R	36523	50C3-50C5	Dm.5927	0.817446	4.49709178974541e-05	0.00415751
1625630_at	CG34171	2L	5740474		Dm.34786	0.232788	4.57357606074097e-05	0.00420769
1636585_a_at	hig	2R	35949	45B7-45B8	Dm.2241	0.102222	4.63364817991899e-05	0.00424236
1632828_at	CG3033	X	31517	5C5-5C5	Dm.4658	-0.0761284	4.7596784250561e-05	0.0043368
1629691_at	CG5028	3R	43102	96E9-96E9	Dm.10835	-0.132202	4.84190312227318e-05	0.00439061
AFFX-r2-Dros-GAPDH-3_at						0.151707	4.92507910605106e-05	0.00444477
1637819_at	CG6192	2L	34542	32D3-32D3	Dm.7219	0.177095	4.96307428587937e-05	0.00445783
1629952_at	CG15227	2R	37359	57B3-57B3	Dm.22260	-0.156936	5.02752484555487e-05	0.00449442
1641105_at	MED20	2L	43952	28E1-28E1	Dm.1877	-0.100374	5.07881615525573e-05	0.00451895
1624596_at	CG31463	3R	40978	84F9-84F9	Dm.13669	-0.283088	5.14510199491105e-05	0.00455029
1626298_at	CG14958	3L	38387	63B10-63B10	Dm.31137	-0.132859	5.20499186458166e-05	0.00455029
1628992_at	CG34253	3L	5740501		Dm.20883	-0.147867	5.21418131086832e-05	0.00455029
1634118_at	CG15149	2L	35075	36E3-36E3	Dm.26831	0.160009	5.24584329928307e-05	0.00455029
1624377_s_at	CG32594	X	32430	13A5-13A5	Dm.7134	-0.237233	5.257109460764e-05	0.00455029
1635135_at						0.228632	5.25809080170268e-05	0.00455029
1641189_a_at	CG5794	3R	42935	96A13-96A13	Dm.5555	0.142058	5.40535996237984e-05	0.00465647
1628699_at	Lsp1beta	2L	33274	2-1.9 cM	Dm.2250	-0.484258	5.47780247264472e-05	0.00469753
1635389_s_at	Idgf4	X	31926	9A3-9A3	Dm.7207	-0.315842	5.54182987309303e-05	0.00470437
1624715_at	mtacp1	3L	38154	61F6-61F6	Dm.3108	-0.22117	5.55554111169496e-05	0.00470437
1633969_at	Osi23	3R	43615	99F4-99F4	Dm.16295	0.298996	5.57060366621173e-05	0.00470437
1630180_at	CG4815	3R	43360	98B7-98B7	Dm.25035	0.214413	5.58507778264451e-05	0.00470437
1639278_at	ETH	2R	44125	60E1-60E1	Dm.1860	-0.366872	5.65435485509141e-05	0.00474165
1629015_a_at	DAAM	X	31075	1F2-1F3	Dm.33864	0.0914621	5.68878940031776e-05	0.00474636
1632200_s_at	Edem1	X	31154	2B15-2B15	Dm.11711	0.242765	5.71006151795114e-05	0.00474636
1625563_s_at	CG14253	3R	43243	97D12-97D12	Dm.18572	0.170913	5.78736864347432e-05	0.00478962
1629078_s_at	Pk61C	3L	38017	61B1-61B1	Dm.7033	0.128748	5.87774606014006e-05	0.00481737
1639396_s_at	CDase	3R	43618	99F5-99F6	Dm.16294	-0.1733	5.88978081508532e-05	0.00481737
1639046_at	snRNP-U1	3R	42274	91E2-91E2	Dm.6730	-0.0750054	5.89715797853069e-05	0.00481737
1629434_at	CG9380	2R	38011	60F5-60F5	Dm.14982	0.191596	5.97493922291943e-05	0.00485996
1629453_at	FucTA	3L	39653	71B5-71B6	Dm.4691	0.185735	6.06002902402028e-05	0.00490811
1639242_a_at	CG6455	3R	42587	94A1-94A1	Dm.7879	-0.0688055	6.11725046874049e-05	0.00493337
1636657_at	CheA87a	3R	41642	87E8-87E8	Dm.31249	0.142034	6.21549456962868e-05	0.00499136
1628628_at	CalpA	2R	37232	56D5-56D5	Dm.1726	0.113633	6.25164106830807e-05	0.0049992
1639868_at	CG1702	X	33047	19D1-19D1	Dm.21233	0.172781	6.29559133437627e-05	0.0050132
1628459_at	Acp36DE	2L	35096	36F3-36F3	Dm.29426	0.118627	6.50926885106391e-05	0.00516166
1634305_at	CheB42b	2R	2768717	42E1-42E1	Dm.34229	0.19839	6.57378138692361e-05	0.00518954
1631797_at	Or1a	X	30978	1A2-1A2	Dm.5720	0.187489	6.59919294741071e-05	0.00518954
1636876_at	KP78a	3R	41362	86E2-86E2	Dm.36648	-0.109738	6.63517213615946e-05	0.00519272
1639374_s_at	Amy-d	2R	36932	53F12-53F12	Dm.18520	-0.166289	6.65803230636921e-05	0.00519272
1631235_at	CG9899	2R	37676	59D1-59D1	Dm.15570	-0.158776	6.73496972217639e-05	0.00523119
1641478_s_at						0.153483	6.83105718766865e-05	0.00528417
1632975_at	CG4398	2R	36838	53C4-53C4		-0.16742	6.87068407637275e-05	0.00529322
1640835_a_at	Gdh	3R	42832	3-81.7 cM	Dm.3641	-0.116565	6.99245000394133e-05	0.00536522
1631787_at						0.102757	7.15580827120562e-05	0.00546842
1632735_at						0.14154	7.36284126141739e-05	0.00560404
1634229_at	CG8713	2R	35777	44A4-44A4	Dm.6080	-0.0996073	7.4811167564455e-05	0.00567128
1634664_at	Cyp309a2	2L	33439	23A1-23A1	Dm.5048	-0.105294	7.54615732468538e-05	0.0056978
1631479_at	l(3)73Ah	3L	48903	73A10-73A10	Dm.1746	-0.0665982	7.67021200076618e-05	0.00576849
1634178_at	CG4351	X	32259	11D10-11D11	Dm.7052	0.101211	7.70762055610084e-05	0.00577371
1634557_at	Rhp	X	32531	13E18-13E18	Dm.2908	0.205411	7.8996398703739e-05	0.00589425
1637292_at	Esp	3R	42962	96B1-96B1	Dm.6026	0.089916	8.03923149642102e-05	0.00597488
1633761_at	CG14930	2L	34576	32F2-32F2	Dm.19820	0.190898	8.25618112420345e-05	0.00611215
1636281_at	Sema-1b	2R	37007	54D4-54D5	Dm.2981	0.0918214	8.40902398378583e-05	0.00620108
1630282_at	CG14852	3R	41765	88C6-88C6	Dm.27607	-0.111717	8.52629695330553e-05	0.00622499
1628197_at	CG13177	2R	5740215		Dm.24471	-0.157421	8.52726265570728e-05	0.00622499
1640097_at	Pxn	3L	38326	62E7-62E7	Dm.8030	-0.148595	8.54690036007213e-05	0.00622499
1640315_at	CG31241	3R	59260	90F11-90F11	Dm.16740	0.118825	8.60825367141994e-05	0.00622499
1633153_at	cdc14	2L	34067	28C4-28C4	Dm.18236	-0.0800376	8.62489513361228e-05	0.00622499
1628677_at						0.12379	8.63851924098183e-05	0.00622499
1624584_at	CG32643	X	318138	11D6-11D6	Dm.14344	0.481044	8.91541757342388e-05	0.00640019
1625891_at	CG17111	3R	42727	94D10-94D12	Dm.16580	-0.255787	9.14987799085162e-05	0.00654372
1636759_at	CG8303	2R	36858	53C9-53C9		0.108795	9.2394834894936e-05	0.00654973
1626715_at	CG5084	2R	37051	55B1-55B1	Dm.15945	-0.12734	9.25283405223372e-05	0.00654973
1627881_at	salm	2L	34569	2-44 cM	Dm.13505	0.218542	9.26195911236449e-05	0.00654973
1635293_s_at	CG8336	3L	39121	67C2-67C3	Dm.4317	-0.0927732	9.34193753175993e-05	0.00658172
1640974_a_at	CG33143	2R	37583	58F2-58F2	Dm.12825	0.133759	9.63473861108142e-05	0.00676287
1640107_at	obst-A	X	33022	19C1-19C1	Dm.11064	-0.351807	9.71310518116255e-05	0.00678226
1630041_at	CG10899	3R	42965	96B1-96B1	Dm.13355	-0.136261	9.73393058713824e-05	0.00678226
1628118_at						0.189784	9.80869221385616e-05	0.00680932
1626461_at	Ncc69	3L	39410	69B3-69B3	Dm.23283	-0.159736	9.9147606679972e-05	0.00685783
1626463_at						-0.176699	0.000100161	0.00690274
1641654_a_at	Lk6	3R	44672	86E18-86E18	Dm.7890	-0.0803176	0.000101362	0.0069602
1623532_at	CG34236	2R	5740183		Dm.34774	0.322724	0.000103694	0.00709459
1636767_at	LysP	3L	38129	61F4-61F4	Dm.24595	0.429909	0.000104348	0.00711369
1639205_s_at	tra2	2R	36619	2-70 cM	Dm.4216	-0.0851216	0.000107109	0.00727574
1626699_at	CG34002	3L	3885644		Dm.26339	0.523812	0.0001081	0.00729657
1626230_s_at	CG31358	3R	41462	87A5-87A5	Dm.1164	-0.131808	0.000108471	0.00729657
1625389_at	CG8209	3L	38888	66A21-66A21	Dm.6567	0.174211	0.000108571	0.00729657
1633843_at	CG31672	2L	48440	22C1-22C1	Dm.4518	0.227421	0.000109839	0.00735573
1641342_at	cag	2R	36157	47C5-47C6	Dm.19906	0.13015	0.000112368	0.00749858
1623308_at	CG33784	3R	3772181		Dm.29050	0.14812	0.00011616	0.00772441
1634759_at						-0.108899	0.000116807	0.00774029
1632035_at						-0.106024	0.00012013	0.00793279
1631036_at	CG11816	X	32310	12A4-12A4	Dm.17454	-0.151414	0.000121435	0.00799107
1639190_at	mas	3L	38499	64A8-64A8	Dm.2772	-0.174438	0.000123877	0.00811249
1635965_at	CG17917	3R	40778	83E4-83E4	Dm.25465	0.163424	0.000124136	0.00811249
1639776_s_at	CG1499	3R	43716	100C4-100C6	Dm.14928	-0.0759087	0.000124975	0.00813929
1636618_at	sesB	X	32007	1-32.4 cM	Dm.21507	-0.12472	0.000127194	0.00822955
1630746_at	CG31807	2L	318953	36A10-36A10	Dm.30844	-0.106833	0.00012723	0.00822955
1634493_at	LysS	3L	38130	61F4-61F4	Dm.14478	0.130469	0.000127952	0.00824813
1624877_at	CG1561	X	32108	10C9-10C9	Dm.7171	0.281373	0.000128769	0.00827265
1638634_at	CG32448	3L	318032	78F4-78F4		0.0800967	0.000129724	0.00830586
1633405_s_at	CG4288	3R	42426	92E14-92E14	Dm.3862	-0.109348	0.000130464	0.00832512
1624442_at	CG12586	3R	40574	82C2-82C2	Dm.27203	0.147803	0.000133569	0.00849465
1632260_s_at	bru-2	2L	250811	33E1-33E3	Dm.412	0.143341	0.000134105	0.00850019
1631525_at	l(2)k10201	2R	48373	45D3-45D3	Dm.27473	-0.109838	0.000136376	0.0085821
1623166_at	CG6071	3L	39308	68D1-68D1	Dm.15385	0.0967431	0.000136572	0.0085821
1632573_at	Mitf	4	3885647		Dm.23595	0.118408	0.000136768	0.0085821
1630004_at	beat-Ib	2L	34939	35D6-35D7	Dm.19837	0.113562	0.000137209	0.0085821
1628402_a_at	GlcAT-S	2L	34282	30C1-30C1	Dm.370	-0.0892423	0.000140824	0.00877929
1623823_a_at	CG11227	X	33071	19E5-19E5	Dm.6680	0.455462	0.000143161	0.00889571
1631800_at	CG6690	3R	42582	93F14-93F14	Dm.16630	0.0986664	0.000143763	0.00889729
1628688_at	CG12054	3R	43694	100B8-100B8	Dm.4416	0.170471	0.000144305	0.00889729
1625158_at	Teh4	3L	38501	64A9-64A9	Dm.24729	0.12768	0.000144607	0.00889729
1630072_a_at	CG10097	3R	3771756	87B9-87B9	Dm.7932	0.094165	0.000145324	0.00889729
1623424_a_at	babo	2R	35900	44F11-44F12	Dm.5376	0.128824	0.000145534	0.00889729
1633425_at	Smvt	3R	43744	100D2-100D2	Dm.4934	-0.232734	0.000146719	0.00890503
1628469_a_at	CG32529	X	33000	18F4-19A2	Dm.31021	0.0945673	0.00014677	0.00890503
1635578_at	CG31975	2L	319052	21B3-21B3	Dm.28575	-0.195735	0.000147275	0.00890503
1632676_s_at	CG11897	3R	43450	98F13-98F13	Dm.1367	0.126133	0.00014754	0.00890503
1631715_at	CG14872	3R	41893	88F7-88F7	Dm.16842	0.372805	0.000148806	0.0089529
1625436_at	Uro	2L	34060	28C3-28C3	Dm.23856	-0.477503	0.000150083	0.00900118
1626201_at	CG31091	3R	318591	96F7-96F7	Dm.26550	-0.447476	0.000150787	0.00901488
1637404_at	CG10262	2L	35257	37F2-37F2	Dm.17941	0.0914705	0.00015173	0.00904272
1631806_at	CG8693	2R	35827	44D1-44D1	Dm.7021	-0.214573	0.000153573	0.00908572
1629744_a_at						0.135248	0.000155539	0.00908572
1623325_at	CG6847	X	32778	16F3-16F3	Dm.17333	-0.148222	0.000155674	0.00908572
1640104_at	RpS5b	3R	41807	88D6-88D6	Dm.1204	-0.0985195	0.000155682	0.00908572
1641009_at						0.0993968	0.000156016	0.00908572
1639292_at	Frq1	X	32797	16F7-17A1	Dm.35315	0.148802	0.000156163	0.00908572
1636006_at	CG17766	X	31155	2B15-2B15	Dm.22	0.172295	0.000156583	0.00908572
1623629_at	alpha4GT2	3R	43124	96F3-96F3		0.235444	0.000156617	0.00908572
1634560_at	140up	3R	41720	88A9-88A9	Dm.10056	0.0699154	0.000156766	0.00908572
1630543_at	CG5161	3L	39769	72D9-72D9	Dm.18901	0.0864308	0.000157375	0.00909322
1623147_at	CG31855	2L	318983	34B8-34B8		-0.0636522	0.000158668	0.00909773
1624711_at	CG31740	2L	261618	36E3-36E3	Dm.5035	0.10068	0.000158817	0.00909773
1630538_at	Cpr60D	2R	246492	60D13-60D13	Dm.6839	0.151641	0.000158893	0.00909773
1633298_at	mei-P22	3L	38797	3-21.5 cM	Dm.27077	-0.162779	0.000159729	0.00911805
1628076_at	Lip3	3R	41643	87E8-87E8	Dm.2990	-0.206144	0.000161023	0.0091643
1641309_s_at	Iswi	2R	36390	49B10-49B10	Dm.2581	0.118902	0.000163639	0.00928526
1623848_a_at						-0.377523	0.000168088	0.00949121
1633004_at	CG3875	2R	37577	58F4-58F4	Dm.9300	-0.185378	0.00016827	0.00949121
1627004_at	CG7632	3L	40357	78C6-78C6	Dm.30578	0.0872775	0.00016909	0.0094915
1630212_at	CG2065	2R	35707	43E8-43E9	Dm.5789	-0.312881	0.000169277	0.0094915
1639994_at	CG3342	X	31586	6B1-6B1	Dm.19677	-0.215213	0.000170838	0.00955079
1633319_at	CG14956	3L	38377	63B7-63B7	Dm.14070	0.0759547	0.000171352	0.00955137
1639897_at	CG3091	X	31210	2F2-2F2	Dm.5408	-0.318719	0.000173258	0.00962927
1637872_at	Spat	X	31587	6B1-6B1	Dm.19678	-0.126068	0.000176019	0.00975414
1628594_at	rut	X	32406	12F4-12F4	Dm.2613	0.25395	0.000178417	0.00985819
1623849_s_at	CG6726	3R	42728	94D13-94D13	Dm.23031	-0.125934	0.000179548	0.00989183
1623777_s_at	CG1358	2R	35697	43E3-43E4	Dm.7075	0.0920602	0.00018115	0.00995118
1633563_at	CG1637	X	32019	9F5-9F7	Dm.12447	0.204632	0.000182854	0.0100158
1630140_at	CG14931	2L	34588	33A1-33A1	Dm.26793	0.162347	0.000186434	0.0101824
1632277_a_at	HDAC6	X	32461	13B6-13B6	Dm.3238	-0.0933134	0.000190029	0.0103437
1627176_at	CG31431	3R	326138	93F14-93F14		-0.0706209	0.000190479	0.0103437
1624099_at						0.0965633	0.000192147	0.0103917
1635886_s_at						0.29084	0.000192608	0.0103917
1634170_a_at	jbug	2R	43997	59A3-59A3	Dm.14398	0.106847	0.000193247	0.0103917
1624984_at	CG8021	3R	41021	85A5-85A5	Dm.7901	0.113455	0.000193556	0.0103917
1626208_at	Exp6	X	47141	1-0.0 cM	Dm.1770	0.0825105	0.000196539	0.010522
1638274_s_at						-0.0688754	0.000197239	0.0105298
1627436_s_at	Pdp1	3L	45588	66A14-66A17	Dm.1594	0.183903	0.000198072	0.0105445
1639770_at	CG30421	2R	37954	60D16-60E1	Dm.3844	-0.203084	0.000199659	0.0105993
1639826_at	CG32662	X	32136	10E6-10F1	Dm.4433	-0.13329	0.000202235	0.010706
1636236_at	CG2111	X	31995	9E1-9E1	Dm.26601	0.0963346	0.000203494	0.0107288
1623524_at	CG7031	3R	42704	94C8-94C8	Dm.13734	0.243066	0.000203797	0.0107288
1632091_at	CG8192	2R	36723	52A10-52A10	Dm.30983	0.107454	0.000206038	0.0108167
1632632_at	CG4140	2L	34874	35B8-35B8	Dm.436	-0.0617981	0.000210328	0.0110114
1623790_at	CG31901	2L	319014	29B1-29B1	Dm.20904	0.441803	0.000211625	0.0110403
1628389_at	CG4225	3R	41925	89A6-89A6	Dm.1214	0.0558848	0.000212044	0.0110403
1627091_at	CG30287	2R	246530	57E10-57E11	Dm.29109	-0.116692	0.000212872	0.011053
1638717_at	CG10932	X	31695	7C1-7C1	Dm.4959	0.274126	0.000214211	0.0110922
1623646_at	CG15400	2L	33476	23B2-23B2	Dm.25398	-0.0991712	0.000216267	0.0111681
1639136_s_at	psq	2R	36118	47A13-47B1	Dm.7369	0.143115	0.000217777	0.0112127
1628839_at	CG17110	3R	42729	94D13-94D13	Dm.5116	-0.120414	0.000218313	0.0112127
1632819_at	CG31224	3R	42237	91B8-91B8	Dm.12853	0.100606	0.000219044	0.0112198
1632540_at	iotaTry	2R	36223	47F5-47F5	Dm.5695	-0.169101	0.000220181	0.0112461
1626351_at	Tsp42Ep	2R	35626	42E7-42E7	Dm.19867	-0.149356	0.00022105	0.0112461
1636742_at	nord	2R	37882	60C3-60C4	Dm.5164	0.11156	0.000221337	0.0112461
1631182_at	CG2983	2L	33485	23B5-23B5		0.104114	0.000225161	0.0114037
1631877_a_at	Aats-his	X	32841	17C1-17C1	Dm.11373	0.102621	0.000225642	0.0114037
1633611_s_at	CG32043	3L	39099	67B8-67B9	Dm.6414	-0.102562	0.000228672	0.011526
1629098_at	CG7631	2L	34919	35D3-35D3	Dm.26821	-0.258887	0.000230609	0.0115582
1639240_a_at						0.0895159	0.000231202	0.0115582
1639177_at	IFa	2R	3346202	60D5-60D5	Dm.31016	-0.113018	0.000231581	0.0115582
1624969_s_at						-0.0993729	0.00023175	0.0115582
1633641_a_at	CG15611	2R	36930	53F10-53F11	Dm.3771	-0.0743813	0.000236694	0.0117738
1636409_at	CG11034	2L	33810	25F5-25F5	Dm.26736	0.374159	0.000237879	0.0118018
1630359_at	CG31810	2L	318955	36B2-36B2	Dm.12910	0.438125	0.000239209	0.0118368
1636087_at	CG31872	2L	34458	32A2-32A2	Dm.13503	0.482837	0.000241967	0.0119113
1629948_at	CG5194	3L	39037	66F1-66F1	Dm.21616	-0.0976054	0.00024221	0.0119113
1636708_at	CG3061	3R	41707	88A4-88A4	Dm.5183	0.0648875	0.000242601	0.0119113
1636605_at	CG2816	2L	33595	24C1-24C1	Dm.26724	-0.105174	0.000246174	0.0120555
1633746_s_at	a	2R	43852	2-99.2 cM	Dm.33421	-0.109541	0.000248042	0.0121157
1633617_at	CG15116	2R	37194	56B2-56B2	Dm.30995	0.108667	0.000248686	0.0121159
1624966_at	CG7423	X	32894	18A3-18A3	Dm.27588	-0.233533	0.000250279	0.0121623
1637023_at	CG14370	3R	41659	87F3-87F3	Dm.27286	-0.110184	0.000251232	0.0121773
1624897_at	Kmn1	X	32102	10C7-10C7	Dm.23457	0.240255	0.000253018	0.0122327
1638489_at						0.198098	0.000254054	0.0122515
1636440_at	Sip1	2R	44155	54B6-54B7	Dm.1641	0.0636222	0.000257266	0.0123385
1637828_a_at	sif	3L	43892	64E1-64E5	Dm.1706	0.12427	0.000257362	0.0123385
1634095_at	Ef1beta	2R	45249	53D14-53D14	Dm.1807	-0.0840507	0.000257812	0.0123385
1634944_at	l(2)tid	2R	48844	59F6-59F6	Dm.19638	-0.12773	0.000261788	0.0124943
1626621_at	CG1407	2R	36043	46D5-46D7	Dm.3930	0.138168	0.000262386	0.0124943
1639448_at	CG12879	3R	43329	98B1-98B1	Dm.33718	0.0816831	0.000265881	0.0126008
1628730_at	rdgA	X	31826	1-26.3 cM	Dm.5516	-0.118221	0.000265952	0.0126008
1627653_at	l(1)G0469	X	32371	12E4-12E4	Dm.10949	0.144422	0.000267579	0.0126239
1629221_at	morgue	2L	33648	24F2-24F2	Dm.3176	-0.0575302	0.000267772	0.0126239
1626435_at	CG15263	2L	34898	35D1-35D1	Dm.26816	0.533621	0.000272745	0.0128079
1639087_at	His2Av	3R	43229	97D3-97D3	Dm.2346	-0.0436323	0.000273026	0.0128079
1640401_at	Peb	2R	38009	60F5-60F5	Dm.3075	0.0544208	0.000276038	0.0128409
1625022_a_at	CG6125	3R	41882	88F4-88F4	Dm.6013	0.158134	0.000276294	0.0128409
1635330_at	CG5428	2R	37742	59F6-59F6	Dm.3908	-0.149841	0.000276341	0.0128409
1632087_at	CG9928	2L	34704	34A6-34A6	Dm.20729	-0.152974	0.000276439	0.0128409
1627138_at	CG4271	2L	33410	22D6-22D6	Dm.26709	0.0962489	0.000277152	0.0128425
1636738_at	RpL37b	2R	37669	59C4-59C4	Dm.27783	-0.104789	0.000277923	0.0128468
1633980_at	CG14969	3L	38415	63D1-63D1	Dm.3856	0.0639379	0.000281009	0.0129476
1631270_at	nht	2L	34902	35D1-35D1		-0.109263	0.000281561	0.0129476
1625257_s_at	CG31523	3R	326148	82B2-82B3	Dm.21128	0.0843402	0.00028268	0.0129476
1632301_at	CG9536	2L	33904	26D7-26D7	Dm.6442	0.0693847	0.000282837	0.0129476
1631422_at						-0.0970251	0.000288911	0.0131938
1627000_s_at	CG6231	3R	42339	92A10-92A11	Dm.12955	0.0968156	0.000291306	0.0132594
1640920_at	CG5389	3L	39761	72D5-72D6	Dm.5147	-0.119359	0.000292273	0.0132594
1637240_a_at	Atg7	2R	37141	55E2-55E2	Dm.5217	0.0911253	0.000292446	0.0132594
1637509_s_at	Tim10	2R	37478	57F8-57F8	Dm.3119	-0.0661173	0.00029572	0.0133759
1631580_at						0.0835826	0.000297175	0.0134097
1630233_at	CG5399	3R	41900	89A2-89A2	Dm.16837	0.136077	0.000298347	0.0134306
1628015_at	cngl	X	32468	13C1-13C1	Dm.2910	0.1493	0.000301288	0.0135308
1625612_at						0.107589	0.000303793	0.0135652
1623218_s_at	Alh	3R	40850	84B6-84C3	Dm.33420	0.129772	0.000303871	0.0135652
1634779_at	Haspin	2RHet	3355064		Dm.28538	0.121691	0.000304199	0.0135652
1627755_at	CG14185	3L	40197	76F1-76F1	Dm.27181	-0.0996784	0.000306724	0.0136456
1636784_at	Spn3	2L	49806	38F1-38F2	Dm.1538	0.106263	0.000309	0.0137147
1630692_at	CG31789	2L	318943	36F7-36F7	Dm.6417	-0.074042	0.000310734	0.0137571
1631994_a_at	Mocs1	3L	39238	68A4-68A4	Dm.5656	0.0957481	0.000311408	0.0137571
1623371_at						-0.157634	0.000312645	0.0137796
1636654_s_at	CG15626	2L	33684	25A8-25A8	Dm.6109	-0.07843	0.000316424	0.0139139
1623012_at	mRpL55	3R	42290	91F1-91F1	Dm.3421	0.0695951	0.000317348	0.0139222
1639730_at	CG34054	2R	3885601		Dm.24451	-0.288707	0.000319343	0.0139773
1636268_at	CG10570	2L	50466	37A4-37A4	Dm.1596	0.0807883	0.000322127	0.0140667
1625397_at						0.265027	0.000328712	0.0143007
1623497_at	HLHm3	3R	43156	3-89.1 cM	Dm.4542	0.206387	0.000328996	0.0143007
1637286_a_at	raw	2L	44851	2-19 cM	Dm.1634	0.153211	0.000332339	0.014413
1638462_at	CG18088	2L	34219	29F6-29F6	Dm.13500	0.0984405	0.000336924	0.0145785
1629923_at	CG7371	2L	33774	25E5-25E5	Dm.310	0.10242	0.000338119	0.0145926
1624543_s_at						0.763968	0.00033879	0.0145926
1631626_at	aub	2L	34524	2-39 cM	Dm.3112	-0.12794	0.000340966	0.014653
1626959_at	Obp58b	2R	37607	59A3-59A3	Dm.27004	0.328199	0.000346843	0.0148719
1634844_at	CG9577	X	33016	19C1-19C1	Dm.6077	0.116956	0.000348082	0.0148913
1637829_at	CG4020	X	31522	5C7-5C7	Dm.26467	-0.159218	0.000350416	0.0149574
1631774_at	Cpr66Cb	3L	38940	66C7-66C7	Dm.23988	0.247588	0.00035137	0.0149644
1640042_at	CG12299	2L	34483	32A5-32A5	Dm.396	0.101161	0.000352801	0.0149917
1632927_at	CG8359	3R	41056	85B2-85B2	Dm.10757	-0.124996	0.000355919	0.0150903
1626169_at	CG2701	X	31261	3B3-3B3	Dm.6433	0.0598688	0.000357218	0.0151116
1628745_at	CG18313	X	32389	12E9-12E9	Dm.33748	0.23066	0.000363888	0.0153595
1628644_at	CG17350	2L	35210	37D3-37D3	Dm.30745	0.123442	0.000365596	0.0153973
1634207_at	CG16799	2R	37340	57A9-57A9	Dm.12097	-0.0967271	0.000370777	0.0155809
1623759_at	CG13428	2R	37317	57A5-57A5	Dm.26977	0.094472	0.00037854	0.0158719
1630815_at	CG14277	2L	34129	28F5-28F5	Dm.6860	0.173547	0.000381104	0.0159441
1628543_a_at	Fas3	2L	35097	36F2-36F4	Dm.6733	-0.0811921	0.000382193	0.0159545
1631474_s_at	Gpo-1	2R	47611	52C8-52C8	Dm.4613	-0.117425	0.000384458	0.0160137
1640529_at	CG15408	2L	33548	23E4-23E4	Dm.26718	-0.228107	0.000385854	0.0160366
1624508_at	CG13526	2R	37613	59A4-59A4	Dm.29486	0.17884	0.000388205	0.016099
1631006_a_at	CG10171	3L	39501	70A7-70A8	Dm.952	-0.0987825	0.00039095	0.0161775
1631977_at	PH4alphaSG1	3R	326112	99F6-99F6	Dm.12822	0.196142	0.000395217	0.0162597
1640358_at	CG4968	2L	34384	31D1-31D1	Dm.385	-0.0749854	0.000396007	0.0162597
1623683_at	mRpL33	X	50381	4B6-4B6		0.115184	0.000396357	0.0162597
1635084_at	CG31413	3R	318720	95A8-95A9	Dm.26562	0.113269	0.000396368	0.0162597
1628732_at	pon	X	31394	4C10-4C10	Dm.1681	0.106382	0.000398531	0.0163131
1626578_at	CG5195	3L	40266	77C3-77C4	Dm.30678	-0.162167	0.000402921	0.0164572
1629591_at	kl-2	YHet	3355181	h10-h11		0.0905225	0.000406092	0.0165511
1638704_at	Kap3	X	32071	10B3-10B3		0.106889	0.000407268	0.0165634
1627118_at	HPS	2R	36656	51C5-51C5	Dm.631	-0.086022	0.000409616	0.0166232
1624029_at	CG3608	2R	37938	60D9-60D9	Dm.10995	0.155832	0.000415313	0.0168184
1639729_s_at						-0.373954	0.000417159	0.0168572
1625629_at	alpha-Est6	3R	40902	84D9-84D9	Dm.2473	-0.097741	0.000424555	0.0170844
1625738_at	CG8420	3R	41097	85D2-85D4	Dm.1117	0.114179	0.00042546	0.0170844
1633418_at	CG9666	3L	40096	76A3-76A3	Dm.9721	-0.0753328	0.000425486	0.0170844
1632488_a_at						0.0755851	0.00042866	0.0171754
1635859_s_at						-0.0763364	0.000430056	0.0171854
1636470_at	CG34026	X	3885569		Dm.30168	-0.106017	0.000430831	0.0171854
1640802_at	CG34328	X	5740378		Dm.36187	-0.0941833	0.00043163	0.0171854
1633904_at	CG5467	3R	43199	97C1-97C2	Dm.16441	0.0900711	0.000432956	0.0172021
1624325_at	pip	3L	40104	3-47 cM	Dm.19224	-0.192178	0.000436746	0.0173163
1641595_at						-0.0705926	0.000445136	0.0176121
1631158_at	Acp53C14a	2R	36872	53D5-53D5	Dm.7457	0.0507796	0.000446078	0.0176126
1629821_at	CG30055	2R	246421	49B7-49B7	Dm.6244	0.0781686	0.000449204	0.0176713
1629155_at	CG4764	2L	33295	21F1-21F1	Dm.8463	0.113174	0.000449428	0.0176713
1637120_at	CG30098	2R	246456	53C2-53C2	Dm.27760	-0.16323	0.000451856	0.01773
1628587_at	CG8607	3L	38805	65F4-65F4	Dm.28302	0.0904299	0.000458171	0.0179406
1629776_a_at	CG6643	3R	42929	96A7-96A7	Dm.4562	-0.0587861	0.000462101	0.0180572
1640249_at	CG33173	X	318910	13E16-13E17	Dm.21086	0.158318	0.000468371	0.0182303
1632533_at	Timp	3R	41248	86A1-86A1	Dm.2453	0.0879773	0.000468454	0.0182303
1637364_at	CG13558	2R	37719	59E2-59E2	Dm.27015	-0.118841	0.000470136	0.0182457
1633362_at	CG17565	3R	41989	89B16-89B16	Dm.4459	0.0899304	0.000470916	0.0182457
1637479_at	pn	X	31194	1-0.8 cM	Dm.31033	-0.0845403	0.000471739	0.0182457
1636446_at	CSN6	3R	42661	94B5-94B5	Dm.2377	-0.0530698	0.000474746	0.0183246
1638943_at	Z600	3L	39673	71D3-71D3		-0.127608	0.000475866	0.0183305
1629194_s_at	ade2	2L	33847	2-17.7 cM	Dm.4474	-0.185515	0.000485829	0.0186763
1628989_at						-0.287749	0.000488791	0.0187521
1634062_at	CG14218	X	32949	18D3-18D3	Dm.31108	-0.0873865	0.000491184	0.0188059
1640056_at	PDCD-5	3L	39776	72D10-72D10	Dm.3366	0.0567816	0.000492319	0.0188114
1638889_at	CG3918	X	31585	6B1-6B1	Dm.52	-0.0972011	0.000494092	0.0188298
1627088_at	fit	3R	42578	93F14-93F14	Dm.5780	-0.581055	0.000494789	0.0188298
1627945_at	Fdxh	3L	39070	67B2-67B2	Dm.31181	0.0563998	0.000497543	0.0188967
1628702_at	CG32580	X	318097	14A6-14A6	Dm.26527	0.221503	0.00050711	0.0191708
1625042_at	CG31288	3R	318664	96D1-96D1		-0.242662	0.000508114	0.0191708
1626218_s_at	oaf	2L	33435	22F4-22F4	Dm.7946	0.103302	0.000508293	0.0191708
1636005_at	CG14495	2R	37056	55B2-55B2	Dm.23936	0.238495	0.000508807	0.0191708
1633434_at	CG18327	2R	36567	50E1-50E1	Dm.23920	-0.209301	0.000510012	0.0191781
1638807_s_at	CG4829	X	32672	15A10-15A11	Dm.7684	0.116783	0.000511421	0.019193
1640978_at	CG14567	3L	40420	78E6-78E6	Dm.15063	-0.217587	0.00051253	0.0191966
1639349_at	CG8173	X	32753	16C1-16C1	Dm.6499	-0.107605	0.000516515	0.0193077
1637374_at	CG33779	3R	3771856		Dm.31297	0.125344	0.000518757	0.0193533
1632822_at	gig	3L	40201	3-46 cM	Dm.2047	0.0720636	0.000523699	0.0194993
1626441_at	CG5139	2L	33309	21F2-21F2	Dm.27636	-0.205584	0.000527096	0.0195853
1637143_at	CG9643	2L	33504	23C4-23C4	Dm.5110	0.110642	0.000528539	0.0195853
1633651_at	Tk	3R	41456	87A4-87A4	Dm.3420	0.100359	0.000529108	0.0195853
1632972_at	Nep3	X	33005	19A3-19A3	Dm.2736	0.152957	0.000530845	0.0196112
1624235_at						0.108346	0.000536912	0.0197968
1636233_at	CG16995	2L	33413	22E1-22E1	Dm.18401	0.233302	0.000538029	0.0197995
1634521_at	zetaCOP	3L	39862	73B5-73B6	Dm.20098	-0.151061	0.00054529	0.0200278
1623105_at	CG18672	3R	50101	100B9-100B9	Dm.27487	0.0983601	0.000547201	0.0200591
1638377_x_at	CG30025	2R	246398	47F4-47F5	Dm.20827	-0.453495	0.000548758	0.0200774
1625334_at	NPC2	2L	33374	22B8-22B8	Dm.7263	0.0783066	0.000550699	0.0201095
1632172_at						-0.126326	0.00055514	0.0202327
1622950_a_at	CG10069	2R	37427	57D7-57D7	Dm.6514	0.0749433	0.000562477	0.0204608
1632922_at	NFAT	X	32321	12A9-12B2	Dm.2918	0.173042	0.000564258	0.0204648
1627011_at						-0.0926727	0.000564747	0.0204648
1624517_at	Ect3	3R	41457	87A4-87A4	Dm.22982	-0.0836309	0.000566343	0.0204835
1626116_at	Sp212	3R	2768666	88A12-88A12	Dm.26285	-0.0946509	0.000572522	0.0206611
1636001_at	CG18186	2R	37002	54D2-54D2	Dm.34035	0.105882	0.000573436	0.0206611
1637792_at	A3-3	X	43867	1E5-1E5	Dm.10455	0.0861336	0.00059235	0.0213021
1629254_at						-0.142547	0.000595462	0.0213735
1630408_s_at	CG7033	X	31838	8C8-8C8	Dm.113	0.0734623	0.00060067	0.0214871
1641340_s_at	CG32598	X	318107	12E8-12E8	Dm.5072	0.140031	0.000600894	0.0214871
1638656_at	CG8646	2R	36394	49B11-49B11	Dm.6132	0.140074	0.00060285	0.021516
1628613_a_at	CG30494	2R	35698	43E6-43E6	Dm.19215	0.070768	0.000603974	0.021516
1636879_at	CG14356	3R	41722	88A9-88A9	Dm.5944	0.173099	0.000606216	0.0215554
1623810_at	CG17265	2L	33509	23C4-23C4	Dm.283	0.283954	0.00060882	0.0216074
1630237_a_at	Dll	2R	37973	2-107.8 cM	Dm.7063	0.0812197	0.000628383	0.02226
1637095_at	CG15818	2L	34019	27F3-27F3	Dm.12195	0.255342	0.000630599	0.0222902
1628662_at	CG13531	2R	37627	59B2-59B3	Dm.13575	-0.0584345	0.000631586	0.0222902
1630680_at	inx5	X	32901	18A4-18A4	Dm.5292	0.127123	0.000633585	0.0223191
1633473_s_at	Ald	3R	43183	3-91.5 cM	Dm.2349	0.0673033	0.000644724	0.0226277
1633377_at						0.163994	0.000644732	0.0226277
1631571_a_at	spir	2L	45931	2-54 cM	Dm.3356	0.090069	0.000649983	0.0227698
1637481_at	Tollo	3L	44497	71C1-71C1	Dm.3403	0.112864	0.000654068	0.0228707
1637093_at	CG34045	2R	3885656		Dm.30212	-0.118628	0.000658095	0.0229691
1641477_at	CG32447	3L	40412	78E4-78E4	Dm.9812	-0.135955	0.000664876	0.0231631
1633492_at	hgo	2L	34552	32D5-32D5	Dm.2807	0.160785	0.00066882	0.0232577
1636420_at	CG16826	2L	34741	34B6-34B6	Dm.11716	-0.0547662	0.000672314	0.0233364
1629520_at	CG8997	2L	34799	34D7-34D7	Dm.12059	-0.104341	0.000673722	0.0233425
1633217_at	CG30101	2R	36950	54B7-54B7	Dm.663	-0.108554	0.000676255	0.0233876
1638803_at	Rnp4F	X	31448	4F5-4F5	Dm.2995	0.101267	0.000678778	0.0234321
1628771_s_at	CG32700	X	31896	8E4-8E7	Dm.21388	-0.0626238	0.000688335	0.0237188
1639903_at	Ser6	X	33073	19E5-19E5	Dm.4905	0.942756	0.000693148	0.0238008
1639983_at	CG34290	3R	5740609			0.414604	0.000693226	0.0238008
1638264_at	CG1304	X	33074	19E5-19E5	Dm.12834	1.20519	0.000697164	0.0238927
1633048_at	CG8193	2R	35910	45A1-45A1	Dm.538	-0.210335	0.000699471	0.0239285
1629159_at	CG16865	2L	34788	34D1-34D1	Dm.25405	-0.0821568	0.000701962	0.0239704
1626074_at	CG34454	3L	5740130		Dm.35955	-0.11096	0.000706295	0.024075
1625011_at	CG11206	2R	37552	58D3-58D4	Dm.12465	0.0808419	0.000707852	0.0240847
1633729_a_at	Eps-15	2R	37961	60E1-60E1	Dm.781	-0.078815	0.000711382	0.0241453
1634796_at	CG17219	2L	33515	23C4-23C5	Dm.5970	0.109591	0.00071218	0.0241453
1623916_at	CG14694	3R	41307	86C7-86C7	Dm.27257	-0.0871022	0.000719578	0.0243305
1623906_at	Ripalpha	2L	34351	31B1-31B1	Dm.4932	-0.097554	0.00072021	0.0243305
1630052_s_at	CG8446	2R	36795	52F7-52F8		-0.0866266	0.000724533	0.0243661
1627725_at	CG5213	3R	41892	88F6-88F6	Dm.5039	-0.0961307	0.00072501	0.0243661
1627649_at	Neu3	3R	3772109	88C10-88C11	Dm.11236	-0.117993	0.000725122	0.0243661
1635996_at	CG6638	3L	38979	66D7-66D7	Dm.30090	0.0977421	0.000726625	0.0243734
1631759_at						0.0803285	0.000730263	0.0244522
1634184_a_at	jp	2L	34274	30B10-30B12	Dm.6993	0.143583	0.000736074	0.0246033
1626940_at	nito	2R	35756	43F8-43F9	Dm.2130	-0.0654708	0.00073786	0.0246196
1632490_at	CG8008	2R	35935	45B1-45B1	Dm.540	0.0985504	0.000744166	0.0247864
1623355_at	v	X	32026	1-33.0 cM	Dm.7748	-0.150694	0.0007482	0.024877
1627990_at	Acp53Ea	2R	36874	53D6-53D6	Dm.19942	0.0559774	0.000752098	0.0249074
1628608_at	CG17475	3R	42069	89F1-89F1		-0.198476	0.000753393	0.0249074
1627843_at	CG12253	2L	47730	32C1-32C1	Dm.10633	-0.0594635	0.000755188	0.0249074
1639577_at						-0.124601	0.000756673	0.0249074
1624437_s_at	CG30025	2R	246398	47F4-47F5	Dm.20827	-0.496552	0.000757439	0.0249074
1632534_at	CG7448	3L	40440	79A4-79A4	Dm.9819	-0.176222	0.00075805	0.0249074
1633604_at	CG11828	3R	43416	98F2-98F2		0.0923285	0.000758313	0.0249074
1624609_at	CG31279	3R	318657	89B16-89B16	Dm.26558	-0.101667	0.000769821	0.0252416
1639620_at	CG13436	2R	37334	57A8-57A8	Dm.5162	0.0980175	0.000771959	0.025268
1634913_s_at	pes	2L	34087	28D3-28D3	Dm.5223	0.117975	0.000775376	0.0253361
1631193_at	CG3014	3R	40922	84E1-84E1		-0.10185	0.000785283	0.0256156
1640246_at	Cbp20	3R	42166	90F4-90F4	Dm.2405	-0.0569725	0.000788097	0.0256633
1635329_at	CG7638	3L	39250	68A7-68A7	Dm.13612	0.0589627	0.000791224	0.0257209
1640873_s_at						-0.118892	0.000795875	0.0258278
1623666_at	CG10516	3L	39738	72C1-72C1	Dm.15260	-0.190198	0.000800035	0.0259184
1623732_at	CG31410	3R	326136	85F8-85F8		0.446305	0.000808684	0.0261539
1636393_at	CG15005	3L	38506	64A10-64A10	Dm.14933	-0.0997341	0.000818102	0.0264134
1624181_at						-0.107471	0.000820666	0.0264511
1633030_at						0.120224	0.000828218	0.0266492
1626511_at	CG32305	3L	317967	62D4-62D4	Dm.23778	0.0977821	0.000833436	0.0266818
1631439_at	Odc2	2R	35767	44A2-44A2	Dm.5265	0.161287	0.000834653	0.0266818
1639020_at						-0.0720577	0.000836177	0.0266818
1634839_at	CG11103	X	32342	12C4-12C4	Dm.19151	0.0783594	0.000836689	0.0266818
1629811_at	CG9619	3L	40102	76A3-76A4	Dm.2224	0.176719	0.000837163	0.0266818
1639406_at	lbm	2R	35623	42E6-42E6	Dm.5872	0.081155	0.000837678	0.0266818
1626228_a_at	CG6967	2R	36922	53F4-53F4	Dm.29470	0.262418	0.000854437	0.02717
1626751_at	CG4603	3L	38603	64C7-64C7	Dm.2192	-0.0613561	0.000856586	0.0271927
1623706_at	CG9498	2L	33885	26C3-26C3	Dm.4881	0.249874	0.000862498	0.0273345
1625857_at	CG8451	2L	34117	28F1-28F1	Dm.349	0.0774618	0.000864138	0.0273408
1638335_at	CG18493	3R	42319	92A3-92A3	Dm.4941	0.143343	0.000876263	0.0276782
1625053_at	CG16898	2R	37276	56F4-56F4	Dm.5584	0.230435	0.000879129	0.0277226
1640091_at	CG13005	X	32670	15A9-15A9	Dm.17362	-0.154615	0.000884262	0.0278051
1641660_at	CG18744	3R	59140	84E1-84E1		0.117919	0.000884682	0.0278051
1630275_at						0.0684681	0.000886591	0.027819
1628758_at	CG1774	3R	43722	100C7-100C7	Dm.1389	-0.0868816	0.000894883	0.0280328
1626049_at	CG13089	2L	34185	29D4-29D4	Dm.4131	0.0714663	0.000899551	0.0281325
1631670_at	Spn2	2L	49807	28F5-28F5	Dm.1539	0.108509	0.000904772	0.0282492
1641695_a_at	Or46a	2R	2768728	46F2-46F2	Dm.26891	-0.0843706	0.00091783	0.028576
1636631_at	CG1139	3L	38264	62B12-62B12	Dm.13590	-0.13463	0.000918256	0.028576
1636068_a_at						0.0611683	0.000923519	0.0286927
1628972_at	CG30488	2R	246647	49D4-49D4	Dm.26409	0.138722	0.000928534	0.0288013
1623349_x_at						0.187514	0.00093063	0.0288089
1637490_at	CG13314	3L	39030	66F1-66F1	Dm.900	-0.084794	0.000931877	0.0288089
1636960_a_at						0.0507907	0.000933341	0.0288089
1627855_at	yellow-e	3R	41653	87E10-87E10	Dm.1182	0.159714	0.000938134	0.0289098
1623440_at	CG31848	2L	318980	34B3-34B3	Dm.30832	-0.152832	0.000940782	0.0289443
1640539_a_at	CG8866	3R	41112	85D11-85D11	Dm.1120	0.082036	0.000946307	0.0290046
1623847_at	CG11906	2R	37209	56C6-56C6	Dm.697	-0.0733355	0.000948553	0.0290046
1624802_at	CG31686	2L	318885	22D5-22D5	Dm.26583	-0.112393	0.000948859	0.0290046
1638908_at	CG15635	2L	33665	25A2-25A2	Dm.26729	0.118084	0.000948863	0.0290046
1629507_a_at	mle	2R	35523	2-55.2 cM	Dm.2901	0.0988083	0.000954288	0.0291235
1630528_at	CG17751	3R	42336	92A10-92A10		0.322431	0.000962226	0.0292829
1638325_at	Hn	3L	38871	3-23.0 cM	Dm.7375	-0.100148	0.000962603	0.0292829
1638468_at	CG30051	2R	246418	49A6-49A6	Dm.23751	-0.0906481	0.000964697	0.0292996
1629483_at						-0.194226	0.000968224	0.0293597
1625204_a_at	CG8475	2L	34114	28F1-28F1	Dm.4977	-0.0682047	0.0009713	0.0294059
1635482_at	CG2976	2L	33682	25A8-25A8	Dm.11071	-0.0763493	0.000975214	0.0294229
1624777_at	CG11113	2R	35659	43B2-43B2	Dm.27728	0.167348	0.00097543	0.0294229
1625819_at	sno	X	32273	1-41.8 cM	Dm.3794	0.0955128	0.000977928	0.0294229
1639585_a_at	ND42	3R	42591	94A1-94A1	Dm.1653	-0.0578686	0.000978072	0.0294229
1622901_at	CG9993	2R	37358	57B3-57B3	Dm.13257	-0.153913	0.000983411	0.0295307
1633782_at						-0.0995409	0.000984771	0.0295307
AFFX-Dm-U57609-2_s_at						-0.0764347	0.000988217	0.0295872
1637397_a_at	ana1	3R	42927	96A6-96A6	Dm.1318	-0.0723696	0.00099018	0.0295992
1638371_at	CG31849	2L	318981	34A8-34A8	Dm.1506	-0.0817872	0.000999978	0.029845
1627898_at	Sce	3R	43327	3-92 cM	Dm.4170	-0.0834067	0.00100529	0.0299564
1635270_at						0.973852	0.00101374	0.0301608
1633227_s_at	CG14945	2L	34623	33B11-33B11	Dm.19822	0.193004	0.00101741	0.0301954
1632455_at	CG8680	2L	33744	25C6-25C6	Dm.6946	-0.0424554	0.00101809	0.0301954
1637465_at	CG31157	3R	318608	87D10-87D10	Dm.26551	0.189017	0.00102591	0.0303796
1639532_at	CG5391	3R	42611	94A5-94A5	Dm.13729	-0.0961491	0.00103501	0.0306013
1627986_s_at	PGRP-SC1a	2R	35859	44E2-44E2	Dm.3372	0.37181	0.00103757	0.0306047
1640687_at	CG13970	2L	2768911	38C1-38C1	Dm.30857	-0.101012	0.00103835	0.0306047
1630614_s_at						-0.359271	0.00104219	0.0306701
1636857_at	CG15879	3L	38274	62D1-62D1	Dm.27805	0.196857	0.00105898	0.0311064
1625833_at	CG9896	2R	37652	59C1-59C1	Dm.13253	0.145113	0.00106029	0.0311064
1626766_s_at	daw	2L	33474	23B1-23B2	Dm.6843	0.147157	0.00106889	0.0313101
1629875_a_at	Cyp4d1	X	31188	2D5-2D6	Dm.4852	-0.277911	0.00107194	0.0313511
1625667_at	CG13561	2R	37765	60A1-60A1	Dm.31013	-0.0767799	0.00108039	0.0314534
1641307_at	CG14419	X	31276	3C2-3C2	Dm.33489	0.411741	0.0010806	0.0314534
1636762_a_at	scf	3L	38145	61F5-61F5	Dm.4734	-0.0896383	0.0010815	0.0314534
1627018_s_at	ATPsyn-gamma	3R	43507	99B10-99B10	Dm.8032	-0.0796336	0.00108218	0.0314534
1623743_at	CG3191	X	31209	2F2-2F2	Dm.34	-0.089438	0.00108374	0.0314534
1627173_at	CG33224	X	2768868	8C4-8C4	Dm.29128	0.0708505	0.00108756	0.0315159
1626750_at	CG30479	2R	36631	51B10-51B10	Dm.33832	-0.0941454	0.00109117	0.0315723
1623802_at	CG1625	2R	36010	46B4-46B4	Dm.16221	-0.103965	0.00109696	0.0316913
1622946_at	CG6908	3R	41410	86E16-86E16	Dm.5501	-0.254063	0.0011065	0.0319184
1640478_at	CG31777	2L	261617	24C1-24C1	Dm.6715	-0.15068	0.00112354	0.0323608
1637277_at	CG34130	3R	4379866	97A4-97A4	Dm.33064	0.113361	0.00113245	0.0325677
1624262_at	phyl	2R	36606	51A2-51A2	Dm.5449	-0.142472	0.00113569	0.0326114
1627512_at	CG31915	2L	319025	25E5-25E5	Dm.33617	0.118041	0.00114195	0.0327416
1634606_a_at						0.0688716	0.00114783	0.0328607
1637610_at	Chrac-16	X	32166	11A1-11A1	Dm.20583	0.117459	0.0011516	0.0329187
1638597_s_at	CG32733	X	318179	6E3-6E3	Dm.26535	-0.101493	0.00116017	0.033069
1626438_at	nod	X	32107	1-36 cM	Dm.139	0.201992	0.00116035	0.033069
1627046_at	Ntf-2	X	33078	19E7-19E7	Dm.7205	0.0587383	0.00116508	0.0331541
1622922_at	CG34139	3R	42402	92D6-92D8	Dm.5097	0.127617	0.00117491	0.0333838
1640587_at	CG34391	3L	5740816	64D1-64D1		0.346684	0.00119974	0.0340382
1633637_at	CG17026	3L	39739	72C1-72C1	Dm.27929	-0.11684	0.00120377	0.0341015
1634988_a_at	CG17352	3L	38946	66C8-66C8	Dm.4073	-0.106536	0.001209	0.0341985
1635589_at	CG7920	3R	43562	99D1-99D1	Dm.1376	-0.0664309	0.0012142	0.0342843
1631523_at	CG10824	3R	42512	93C2-93C2	Dm.29795	-0.162376	0.00121565	0.0342843
1632591_at	Phk-3	2R	37997	60E11-60E11	Dm.6160	0.243071	0.00121915	0.0343318
1629803_a_at	scb	2R	36692	2-73 cM	Dm.636	0.258195	0.00122195	0.0343597
1625990_at	CG32454	3L	318037	80A1-80A1	Dm.33664	0.093859	0.00122949	0.0345204
1633543_s_at	Cdc42	X	32981	18E1-18E1	Dm.2867	-0.176936	0.00123353	0.0345827
1627239_s_at						0.0481818	0.00123896	0.0346836
1638856_at	CG2650	X	31252	1-1.2 cM	Dm.5779	-0.127593	0.00125042	0.0349527
1633882_at	Rgk1	2R	37219	56C10-56C11	Dm.30996	-0.175115	0.00125689	0.0350031
1631862_at	robl22E	2L	33412	22D6-22D6	Dm.12073	0.142501	0.00125903	0.0350031
1623481_at	CG9066	X	32548	13F17-13F17	Dm.3703	0.0489545	0.00125942	0.0350031
1629517_at	CG5118	2L	33303	21F2-21F2	Dm.11724	0.264368	0.00125961	0.0350031
1640410_at	CG33459	2R	2768847	53C6-53C6	Dm.24553	-0.147613	0.00126883	0.0352006
1628314_a_at	CG6891	X	32865	17D4-17D5	Dm.19741	-0.080756	0.00127043	0.0352006
1632623_at	Cyt-b5-r	2L	35008	36B1-36B1	Dm.4208	-0.0932051	0.00127438	0.0352585
1634112_a_at	CG5174	2R	37117	55C8-55C9	Dm.7079	0.0545969	0.00127674	0.0352721
1627967_a_at	mthl4	2R	36960	54B15-54B15	Dm.23933	-0.109478	0.00128157	0.0353542
1637322_at	pyd	3R	41062	3-48.1 cM	Dm.7093	0.0890446	0.00128547	0.0354102
1626217_at	Ipp	3R	41701	88A3-88A3	Dm.2972	-0.0653223	0.00129194	0.0355082
1637989_at	CG4810	3R	41475	87B2-87B2	Dm.11884	0.124954	0.00129727	0.0355082
1635238_s_at	Mbs	3L	49070	72D1-72D1	Dm.13965	0.0623726	0.0012973	0.0355082
1632380_at						0.0894555	0.00129897	0.0355082
1641540_a_at	CG7668	3L	40190	76E1-76E1	Dm.20449	0.0897645	0.00130011	0.0355082
1624223_at						-0.0658431	0.00130027	0.0355082
1634124_at	CG30428	2R	246608	60F5-60F5		-0.106879	0.00131326	0.0358114
1632393_at	CG18301	2L	34451	31F5-31F5	Dm.26783	0.140011	0.00132367	0.0359929
1628869_s_at	CG11504	3R	43557	99D1-99D1	Dm.1375	-0.0629153	0.00132371	0.0359929
1623643_s_at	Idgf3	2L	34981	36A1-36A1	Dm.4646	-0.0929599	0.00132939	0.0360954
1629969_at	CG11426	3L	40471	79E4-79E4	Dm.15053	-0.149892	0.00133758	0.036234
1633266_at	BG642378	3L	317912	75F9-75F9	Dm.32783	0.109851	0.00134035	0.036234
1631849_at	heix	2L	34961	35F1-35F1		0.105837	0.00134061	0.036234
1638476_s_at						-0.192359	0.00134388	0.036234
1638827_at	CG3640	2R	37942	60D10-60D10	Dm.33984	0.0627269	0.00134715	0.036234
1624694_at	CG13597	3R	42823	95C8-95C9	Dm.5026	-0.100146	0.00134945	0.036234
1630526_at						-0.0549616	0.00134976	0.036234
1626098_at	CG11453	3R	42355	92B2-92B2	Dm.16700	-0.140715	0.00134979	0.036234
1630955_at	CG9870	2L	33425	22E1-22E1	Dm.26710	0.0803228	0.0013565	0.0363626
1629375_at	CG11400	2R	36935	54A1-54A1	Dm.11900	0.109262	0.00136353	0.0364994
1623117_at	CG31781	2L	35023	36B3-36B3	Dm.20629	0.0923554	0.00136568	0.0365054
1633648_at	sns	2R	44097	44F1-44F1	Dm.14097	-0.113963	0.0013685	0.036509
1628364_at	CG7968	2L	34802	34D8-34D8	Dm.33577	-0.140604	0.00136966	0.036509
1632335_at	RpL27	3R	43103	96E9-96E10	Dm.6265	-0.09565	0.0013738	0.0365677
1631766_at	CG8818	2R	36375	49A10-49A10	Dm.7763	-0.0585927	0.00137819	0.0366182
1626259_at	su(s)	X	31012	1B13-1B13	Dm.43	0.0643522	0.00137956	0.0366182
1626480_s_at						-0.0662002	0.00138394	0.0366785
1625176_at	CG33174	X	32343	12C4-12C5		-0.285631	0.0013857	0.0366785
1625832_at						-0.158119	0.00139928	0.0369563
1633279_s_at	CG33090	2L	34835	35A4-35A4	Dm.7918	-0.106205	0.0014001	0.0369563
1624630_at	CG30103	2R	36969	54B17-54B17	Dm.22070	-0.0980733	0.00141009	0.0371683
1630071_at	CG34210	2R	5740490		Dm.33396	-0.0930622	0.00141512	0.037234
1623370_at	wek	2L	48785	35D4-35D4	Dm.1625	-0.0782306	0.00141651	0.037234
1629549_s_at	rl	2RHet	3354888	2-55.1 cM	Dm.20303	0.0980422	0.00142388	0.0373258
1631640_a_at	CG18004	2R	36154	47C5-47C5	Dm.11532	-0.0615665	0.00142394	0.0373258
1626481_a_at	tafazzin	2R	36405	49C2-49C2	Dm.6762	-0.0530713	0.0014295	0.0373775
1639979_at	CG8927	3R	41964	89B6-89B7	Dm.20196	-0.0664941	0.00142986	0.0373775
1628623_at	CG9904	X	31245	3A7-3A8	Dm.8118	0.149653	0.00143765	0.0375294
1640833_at						0.142343	0.00144554	0.0376835
1625627_at						-0.0852638	0.00145027	0.0377549
1639257_s_at	CG11739	3R	40552	82A5-82A5	Dm.5029	-0.0520733	0.00146102	0.0379825
1640829_at	CG12075	X	31815	8B4-8B4	Dm.2094	0.162396	0.0014664	0.0380702
1623545_at	mus209	2R	37290	2-92.3 cM	Dm.4751	-0.108398	0.00146878	0.0380798
1640200_at	Dys	3R	42327	92A5-92A10	Dm.16710	0.0862672	0.00147378	0.0381573
1625755_at	CG1291	3L	38374	63B5-63B6	Dm.832	0.100057	0.00148653	0.0384044
1627318_at						-0.0850667	0.00148738	0.0384044
1633792_a_at	osa	3R	42130	3-60.0 cM	Dm.2989	0.0611937	0.00149107	0.0384195
1626975_at						-0.0795883	0.00149202	0.0384195
1638643_at						-0.0818668	0.0015003	0.0385792
1631627_at	CG5335	2R	37140	55E2-55E2	Dm.19959	0.120455	0.00150229	0.0385792
1639297_at	CG9568	2L	34227	29F7-29F7	Dm.6974	0.293718	0.00152085	0.0389984
1625019_at	angel	2R	37748	59F6-59F6	Dm.4319	-0.0536029	0.00152376	0.0389984
1625120_at	CG33082	X	318857	1E1-1E1	Dm.33846	-0.145702	0.00152479	0.0389984
1634985_at	pHCl	3L	39730	72A2-72A4	Dm.4038	0.0770191	0.00152753	0.0390158
1624819_s_at						0.28051	0.00153896	0.0392452
1633593_s_at	CG33223	X	2768867	7F1-7F1	Dm.33755	0.202987	0.00154065	0.0392452
1626689_at	Cyp6t1	X	33127	20A1-20A1	Dm.6033	-0.708196	0.00155407	0.0395339
1634013_at	mRpL17	3L	38046	61B3-61B3	Dm.14476	0.0802637	0.00156018	0.039636
1627136_at	Khc-73	2R	36718	52A6-52A10	Dm.350	0.0848237	0.00156831	0.0397894
1623782_at	SCAP	2R	35529	42A8-42A8	Dm.13206	0.065751	0.00157061	0.0397945
1631861_at	cdc2	2L	34411	31D11-31D11	Dm.3187	-0.104997	0.00157914	0.039957
1633400_at	cue	3L	38174	62A3-62A3	Dm.18864	0.0647446	0.00158395	0.0400254
1626923_at	CG1924	X	32180	11A6-11A6	Dm.27555	-0.218465	0.00159086	0.0401464
1634041_at	CG31548	3R	318794	83B7-83B7	Dm.7067	-0.0952395	0.00160552	0.0404624
1635291_a_at	Zn72D	3L	39764	72D6-72D7	Dm.1856	0.0526125	0.00162459	0.0408886
1631061_at						-0.104028	0.00163721	0.0410781
1628641_at	CG14470	2R	35519	42A3-42A4	Dm.17875	-0.076479	0.00163824	0.0410781
1637615_at	CG13192	2R	36259	48C4-48C4	Dm.23912	0.0678099	0.00163861	0.0410781
1624206_at	CG11300	2R	37760	59F7-59F7	Dm.20619	0.237028	0.00164733	0.0412419
1629232_at	CG12869	2R	36616	51B4-51B4	Dm.2034	-0.0900756	0.00165603	0.0414051
1631832_at	Mlc-c	X	31474	5A8-5A8	Dm.3980	-0.0418219	0.00166092	0.0414698
1633584_at	CG17843	3R	42583	93F14-93F14	Dm.1599	0.0731337	0.0016643	0.0414698
1638103_at	CG6661	3L	39556	70C15-70C15	Dm.26282	0.0987897	0.00166518	0.0414698
1623495_at	I-2	3L	39156	67C10-67C10	Dm.6641	-0.0729613	0.00167954	0.0417439
1637146_at						-0.110998	0.00168277	0.0417439
1628792_at	Obp56g	2R	37270	56E3-56E3	Dm.26972	0.0487165	0.0016828	0.0417439
1624704_at	CG4741	2R	37939	60D9-60D9	Dm.13580	0.0787024	0.00168879	0.0418378
1635266_at	GV1	3L	38238	62B4-62B6	Dm.19046	0.0917899	0.00169948	0.0420476
1628426_s_at	CG8740	2R	35866	44E3-44E4	Dm.3160	-0.0730363	0.00170929	0.0421897
1638938_at	CG9418	2R	37407	57C4-57C4	Dm.715	0.103109	0.00170984	0.0421897
1624100_at	CG1529	X	33077	19E7-19E7	Dm.13472	0.149575	0.0017119	0.0421897
1640666_at	CG31205	3R	318626	92F10-92F10	Dm.26553	-0.309909	0.00171613	0.042239
1640544_a_at	CG11112	2R	35658	43B2-43B2	Dm.34126	0.209923	0.00172095	0.0422772
1640313_s_at	Surf4	3R	41864	88F1-88F1	Dm.4798	0.0473967	0.00172289	0.0422772
1627064_at	aly	3L	45960	3-4.4 cM	Dm.1781	-0.0747895	0.00172437	0.0422772
1639044_at	Cad96Cb	3R	43033	96C7-96C7	Dm.18569	0.100976	0.00173031	0.0423187
1629179_at	CG9465	2L	34204	29F1-29F1	Dm.27669	-0.303093	0.00173053	0.0423187
1640640_at	Cirl	2R	35846	44D4-44D5		0.0860853	0.00173584	0.0423938
1641282_at	mthl4	2R	36960	54B15-54B15	Dm.23933	-0.135554	0.00174327	0.0424679
1641291_at	CG7430	3L	39988	75A4-75A4	Dm.4114	-0.0641076	0.00174335	0.0424679
1625263_at	Nipped-A	2R	35483	2-55.1 cM	Dm.12140	0.0743014	0.00177555	0.0431966
1631145_at	CG32073	3L	326191	68A7-68A7	Dm.27846	-0.148265	0.00178429	0.0433536
1640559_at	CG34110	3R	4379864	96C2-96C2	Dm.16505	0.0937051	0.00179127	0.0434572
1638580_at	caps	3L	39493	70A3-70A4	Dm.2067	0.0997911	0.00179314	0.0434572
1626695_at	CG9518	X	32416	12F6-12F7	Dm.17422	0.115724	0.00180048	0.0435795
1626833_at	CG11839	3R	43006	96B20-96B20	Dm.16509	-0.0892643	0.001805	0.0436332
1626536_at	CG6776	3L	38972	66D5-66D5	Dm.5905	0.12506	0.00182232	0.0439958
1637160_at	CG14103	3L	40158	76C5-76C5	Dm.1003	0.0661799	0.00182711	0.0440237
1628419_a_at	CG8909	X	32552	14A1-14A1	Dm.171	0.111466	0.00182813	0.0440237
1631783_at	CG4267	2L	33405	22D5-22D5	Dm.11975	-0.105919	0.00183259	0.0440333
1633613_at	CG2765	2R	37994	60E10-60E11	Dm.10847	0.0589852	0.00183317	0.0440333
1624808_at	CheA75a	3L	40011	75C2-75C2	Dm.9729	0.0904837	0.00183759	0.0440817
1624042_at	Gprk2	3R	49045	100C3-100C4	Dm.4430	0.240088	0.00183984	0.0440817
1625259_at	CG10265	2R	36676	51D7-51D7	Dm.3825	-0.0968109	0.00184367	0.0441178
1631368_s_at	CG8108	3L	39161	67C11-67D1	Dm.7293	0.048402	0.00184802	0.0441661
1629789_at	CG9649	3R	41727	88A12-88A12	Dm.1193	-0.116113	0.0018718	0.044678
1623986_at	CG15046	X	32833	17B5-17B5	Dm.27583	-0.0787556	0.00188013	0.0448203
1625164_at	TotX	3R	117460	93A3-93A3	Dm.3436	0.358913	0.00189058	0.0450129
1639534_at	CG6792	2L	34622	33B11-33B11	Dm.4104	0.122901	0.00190027	0.0451815
1629486_at	Ccp84Ag	3R	40819	84A2-84A2	Dm.14501	-0.088831	0.00190504	0.0451815
1632465_s_at	CG6424	2R	37012	54E1-54E1	Dm.3024	0.0770466	0.0019053	0.0451815
1639513_at	CG5214	3R	41360	86D9-86D9	Dm.1148	-0.0600629	0.0019072	0.0451815
1627446_at	net	2L	45339	2-0.0 cM	Dm.1799	0.123692	0.00191759	0.045371
1636318_at						-0.0801008	0.00192646	0.0455241
1631606_at	CG14285	3R	42281	91E4-91E4	Dm.31261	0.122011	0.00193184	0.0455943
1641334_at	CG5446	2L	34655	33E4-33E4	Dm.13261	-0.0797269	0.0019349	0.0455945
1640430_s_at	CG15881	3L	40159	76C5-76C6	Dm.6970	0.0699521	0.00193666	0.0455945
1627706_a_at	CG33174	X	32343	12C4-12C5		-0.123194	0.00194469	0.0457268
1628645_at	CG6018	2R	37572	58E8-58E8	Dm.18734	0.0943295	0.00195187	0.0458388
1638457_at	CG18347	3R	41448	87A3-87A4	Dm.20175	0.0851586	0.00195843	0.0458638
1634575_at	CG11037	3L	40317	78A1-78A1	Dm.5058	0.0814254	0.00195872	0.0458638
1640854_at	CG31248	3R	40853	84C4-84C4	Dm.3839	0.0732463	0.0019602	0.0458638
1639599_at	CG4887	2L	33304	21F2-21F2	Dm.7247	0.0672657	0.0019663	0.0459421
1630163_at	CG32373	3L	318000	66A8-66A12	Dm.33500	0.136774	0.00196839	0.0459421
1640981_at	Mst57Dc	3R	43121	96F3-96F3	Dm.1336	0.0902902	0.00197861	0.0461237
1623757_at	Cry	2L	34604	33B2-33B2	Dm.4854	0.33888	0.00198251	0.046158
1633255_at	CG33325	3R	2768664	85A5-85A5	Dm.23731	0.162737	0.00198633	0.0461901
1634882_at	Acp63F	3L	38448	63F1-63F1	Dm.2560	0.0688417	0.00199488	0.046332
1624439_at						-0.0639485	0.00199781	0.0463434
1632873_at	MtnA	3R	41202	85E9-85E9	Dm.1134	-0.0599438	0.00201378	0.0466566
1636419_at	CG1647	3R	43401	98E5-98E5	Dm.1360	0.107414	0.00202382	0.0468319
1635671_at	CG33290	3L	2768993	78D5-78D5	Dm.29149	-0.213348	0.00203177	0.0469586
1628482_at	Rab39	X	31684	7B7-7B7	Dm.5369	-0.0787387	0.00205172	0.0473074
1625508_at	CG34353	3R	5740590	98B3-98B3	Dm.27981	-0.0766793	0.00205185	0.0473074
1635796_a_at	cad	2L	35341	38E9-38E10	Dm.2073	-0.0574094	0.00205955	0.0474273
1636471_at	mod(mdg4)	3R	49228	3-70.7 cM	Dm.35861	-0.081174	0.00206288	0.0474273
1633702_at	CG12849	2R	37971	60E2-60E2	Dm.27029	-0.110002	0.00206456	0.0474273
1638275_at	CG11699	X	32101	10C7-10C7	Dm.5283	-0.216617	0.00206929	0.0474784
1639766_at						-0.0710272	0.00208255	0.0477248
1638714_at	Acp26Aa	2L	33817	26A1-26A1	Dm.23389	0.0800745	0.00209156	0.047791
1626907_at						0.0741222	0.00209189	0.047791
1638750_at	CG5440	2L	33318	22A1-22A1	Dm.26702	-0.0702482	0.00209463	0.047791
1623061_at	CG10561	2L	35189	2-53.9 cM	Dm.467	-0.0832751	0.00209552	0.047791
1639069_at	Cyp12d1-d	2R	2768720	47D4-47D4	Dm.1576	0.817491	0.00209975	0.0478232
1631971_at	CG10907	3L	39331	68D6-68D6	Dm.6179	0.104824	0.00210369	0.0478232
1623472_at	wus	X	32683	15C4-15C4	Dm.4178	0.126504	0.0021045	0.0478232
1624688_at	CG9360	X	32128	10E2-10E2	Dm.12886	0.194228	0.0021083	0.047852
1624749_at	CG32079	3L	39230	68A1-68A1	Dm.27111	-0.089894	0.00211093	0.0478545
1637937_at						0.223225	0.00212301	0.048055
1626573_at	CG13579	2R	37905	60D1-60D1	Dm.33985	-0.0866978	0.00212485	0.048055
1636186_s_at	Fer2LCH	3R	44965	99F2-99F2	Dm.1810	0.081279	0.00213017	0.0481181
1638136_at	CG15765	X	31513	5C2-5C3	Dm.19671	0.143224	0.00214772	0.0484566
1639454_at	CG10912	2R	37059	55B2-55B2	Dm.2306	0.309326	0.00215525	0.0484752
1630761_at	CG11854	3R	43037	96C7-96C7	Dm.24093	0.397655	0.00215576	0.0484752
1624852_at	CG9817	X	31991	9D4-9D4	Dm.17538	-0.0890113	0.00215621	0.0484752
1632384_at	NC2beta	2L	34875	35B8-35B8	Dm.3397	-0.0564998	0.00216453	0.0486045
1633066_at	CG13215	2R	36182	47E1-47E1	Dm.27741	-0.113875	0.00216845	0.0486349
1630064_at	CG5639	3R	43314	98A8-98A9	Dm.11827	-0.109029	0.00217412	0.0487043
1628599_at	Psf2	2L	33641	24E4-24E4	Dm.23522	-0.0962878	0.0021789	0.0487538
1641476_a_at	Timp	3R	41248	86A1-86A1	Dm.2453	0.0696911	0.0021901	0.0489107
1636031_at						0.203522	0.00219107	0.0489107
1634549_at	CG11750	X	32079	10B5-10B5	Dm.14003	0.0962529	0.00219687	0.0489825
1630088_at	CG16743	2L	34517	32C1-32C1	Dm.13844	-0.212395	0.00220087	0.049014
1638919_at	A16	2L	34700	34A4-34A4	Dm.10785	-0.0589806	0.00220357	0.0490164
1625140_at	NtR	2R	43935	58B10-58C1	Dm.3009	-0.163057	0.00220987	0.0490615
1635593_at	Cyp6d2	2R	37594	58F4-58F4	Dm.12419	-0.0975239	0.00221077	0.0490615
1625900_at	CG12729	X	31515	5C3-5C3	Dm.5118	-0.0800731	0.00221614	0.0491231
1636689_at	CG4259	2L	33385	22C3-22C3	Dm.13480	-0.188905	0.00222131	0.0491802
1629981_at	LamC	2R	36615	51B1-51B1	Dm.2782	-0.0630741	0.00224163	0.0495721
1634940_at	kraken	2L	33265	21E2-21E2	Dm.8454	0.0835383	0.00224673	0.049627
1624273_at	CG8034	X	32924	18B9-18B10	Dm.219	-0.142682	0.00225496	0.0497509
1641373_at	CG7993	3R	42183	90F8-90F8	Dm.4339	0.0641007	0.0022672	0.0499372
1623372_at	CG5873	3R	42100	90A6-90B1	Dm.31258	-0.149458	0.00226868	0.0499372
1633264_at	CG13024	3L	39880	73D1-73D1		0.0934433	0.00227431	0.0499486
1640337_a_at	Ank2	3L	38863	66A8-66A10	Dm.3260	0.0754337	0.00227632	0.0499486
1623484_at	vg	2R	36421	2-67.0 cM	Dm.6219	0.123694	0.00228142	0.0499486
1641398_s_at	LBR	2R	37482	57F10-57F11	Dm.6462	0.131419	0.00228356	0.0499486
1629620_s_at	Hel25E	2L	33781	25E6-25E6	Dm.3332	0.0587452	0.00228449	0.0499486
1626883_at	CG1620	2R	35678	43C5-43C6	Dm.4394	0.0444537	0.00228501	0.0499486

## Sheet: Ass. with female fitness
Probe	Symbol	Chromosome	Gene	Cytoband	UniGene	logFC	p.val	adj.p.val
1624819_s_at						-0.881674	1.36684597825640e-14	2.59044649799152e-10
1626002_at	Roe1	2R	36508	50B1-50B1	Dm.4119	0.189104	1.06596654503233e-10	9.78411081748085e-07
1637182_at	CG9503	X	32424	13A1-13A1	Dm.11854	0.502491	1.54877229065231e-10	9.78411081748085e-07
1631745_at	CG6766	2L	34619	33B10-33B10	Dm.11507	-0.105666	2.85484514072189e-10	1.35262562767403e-06
1625125_at	CG5599	X	32441	13A10-13A10	Dm.165	0.225788	7.06335231222203e-10	2.67729306042464e-06
1638508_at	CG14934	2L	34597	33A3-33A4	Dm.27624	-0.548008	3.79573876381242e-09	1.12629934867615e-05
1632855_at	CG7352	3R	40997	84F13-84F13	Dm.27236	-0.394352	4.53839812623474e-09	1.12629934867615e-05
1635527_at	CG5039	3R	43100	96E9-96E9	Dm.11819	-0.160165	4.75432397077311e-09	1.12629934867615e-05
1640957_at	Hexo2	X	31808	8A2-8A2	Dm.108	0.240254	9.13459670775135e-09	1.74279791278706e-05
1639972_at	Dhfr	3R	42003	89B18-89B18	Dm.8025	-0.206359	9.19585222027784e-09	1.74279791278706e-05
1625134_at	p53	3R	2768677	94D10-94D10	Dm.3257	-0.0913976	1.18831754441731e-08	2.04736310016335e-05
1636960_a_at						-0.140203	1.80762446254503e-08	2.85484156784612e-05
1627842_at	CG14898	3R	42004	89B18-89B18	Dm.20456	-0.225534	2.02136289881225e-08	2.94683612756075e-05
1626150_at	tsh	2L	35430	2-55.8 cM	Dm.6988	-0.142494	3.78124422578471e-08	4.728622244835e-05
1633690_at	CG8323	2R	36566	50E1-50E1	Dm.5975	0.123222	3.8154872750863e-08	4.728622244835e-05
1631077_at	CG16957	2L	34755	34B10-34B10		-0.299593	3.99208294203039e-08	4.728622244835e-05
1639625_at	Vps25	2R	35847	44D5-44D5	Dm.4897	0.115103	5.28854656588259e-08	5.8957961480357e-05
1640002_at	CG4586	X	31641	6E4-6E4	Dm.11605	-0.196625	6.41865749858789e-08	6.75813316184654e-05
1624727_s_at	Ubp64E	3L	38644	64E5-64E6	Dm.3704	-0.167469	8.42034610045702e-08	8.3990736471506e-05
1638264_at	CG1304	X	33074	19E5-19E5	Dm.12834	-1.0098	9.11463810164227e-08	8.63703106511622e-05
1626301_at	Idgf3	2L	34981	36A1-36A1	Dm.4646	0.192623	1.01852815536204e-07	9.19197409543877e-05
1634848_at	SPE	3R	42791	95A7-95A7	Dm.1296	-0.239106	1.10925565453295e-07	9.32163440454035e-05
1634148_at	CG4842	3L	39817	72E2-72E3	Dm.7978	-0.458457	1.13126631123062e-07	9.32163440454035e-05
1637826_at	CG10623	2L	35153	37B7-37B7	Dm.13519	-0.137478	1.20549479191321e-07	9.5193905401413e-05
1636688_at	Cyp4s3	X	32444	13A12-13A12	Dm.19710	-0.300483	1.26050770745471e-07	9.55565682867264e-05
1636068_a_at						-0.082124	1.32665970454696e-07	9.6703287386823e-05
1631617_at	CG13742	2R	35916	45A1-45A1	Dm.36644	-0.432313	1.52292004866385e-07	0.000106898
1633048_at	CG8193	2R	35910	45A1-45A1	Dm.538	0.169083	1.63455609805017e-07	0.000110636
1640167_s_at	CG34104	X	31945	9B1-9B2	Dm.5467	0.445449	1.71207943145337e-07	0.000111887
1632606_a_at	CG33169	3L	40504	80B1-80B1	Dm.20419	-0.153907	1.9320021435437e-07	0.000122051
1631030_at	Dbp80	3LHet	3354919	80F-80F	Dm.20297	-0.0789821	2.04947358475962e-07	0.000125296
1632656_at	CG12112	X	31794	7F4-7F4	Dm.2199	0.332037	2.25622272765844e-07	0.000133625
1625634_at	Dbp45A	2R	35917	45A2-45A2	Dm.4231	-0.0726727	2.50903187956956e-07	0.000144094
1639766_at						-0.261268	2.6037491331262e-07	0.000145136
1636271_a_at	CG12788	X	3772080	18D3-18D7	Dm.7494	0.121743	2.70017590034391e-07	0.000146211
1624797_at	CG1637	X	32019	9F5-9F7	Dm.12447	-0.154366	3.09408784938522e-07	0.000162887
1638265_s_at						-0.072307	3.51898455110106e-07	0.000180248
1633881_at						-0.176299	4.54172290922687e-07	0.000224089
1637671_a_at	CG14767	2R	50250	44E2-44E3	Dm.4696	-0.051094	4.61136602596249e-07	0.000224089
1635674_at	CG6901	3R	41977	89B12-89B12	Dm.27311	-0.191074	5.5598165611949e-07	0.000263424
1634195_at	CG11093	4	43835	102C6-102C6	Dm.17792	-0.208992	5.89886914221812e-07	0.000272672
1629125_at	gp210	2R	35512	41F9-41F10	Dm.3364	-0.244894	6.48938306961669e-07	0.000288388
1623287_at	CG13921	3L	38222	62B1-62B1	Dm.14911	-0.215505	6.54320957367592e-07	0.000288388
1634062_at	CG14218	X	32949	18D3-18D3	Dm.31108	-0.172455	7.04346696098799e-07	0.000303381
1638476_s_at						0.184264	7.4291760790764e-07	0.000312884
1638717_at	CG10932	X	31695	7C1-7C1	Dm.4959	-0.18142	7.68797388862802e-07	0.000316745
1625533_at	bsk	2L	44801	2-33 cM	Dm.1448	0.0858572	7.98757504823941e-07	0.000322086
1634187_x_at						-0.287884	9.07377066641016e-07	0.000358263
1636728_at	Ptr	2R	35546	42A13-42A13	Dm.17870	-0.364173	9.56776439572237e-07	0.000370058
1627267_at	MESR3	2L	35116	36F7-36F9	Dm.2155	-0.194438	1.07453100113909e-06	0.00040729
1628124_at	CG3032	X	31648	6E4-6E4	Dm.14895	-0.190241	1.11750241801101e-06	0.000415273
1625663_at	Kul	3R	43501	99B9-99B9	Dm.16319	0.0882895	1.41919734012322e-06	0.000517243
1634557_at	Rhp	X	32531	13E18-13E18	Dm.2908	-0.112851	1.5676188947183e-06	0.000554276
1637490_at	CG13314	3L	39030	66F1-66F1	Dm.900	0.110372	1.57930057872566e-06	0.000554276
1638054_at	CG13056	3L	50267	72E1-72E1	Dm.27499	-0.149677	1.67736823783425e-06	0.000576765
1628814_s_at	CG9894	2L	33462	23A3-23A3	Dm.21390	-0.113383	1.70424504338901e-06	0.000576765
1635675_at	scro	3LHet	3355151		Dm.3428	-0.392773	1.77719788924772e-06	0.000590903
1636551_at	CG14683	3R	41278	86C4-86C4	Dm.14326	0.0858033	1.85394352164782e-06	0.000605792
1634112_a_at	CG5174	2R	37117	55C8-55C9	Dm.7079	-0.0584398	1.90033485203556e-06	0.000610426
1636409_at	CG11034	2L	33810	25F5-25F5	Dm.26736	-0.975479	2.03454300274239e-06	0.000642644
1638592_at	CG6560	3R	42580	93F14-93F14	Dm.20224	0.162606	2.34045454824681e-06	0.000727152
1631193_at	CG3014	3R	40922	84E1-84E1		-0.154831	2.45595614407004e-06	0.00075073
1626543_at						-0.0818884	2.59262780100665e-06	0.0007689
1633227_s_at	CG14945	2L	34623	33B11-33B11	Dm.19822	-0.138634	2.59654023139409e-06	0.0007689
1640334_at	CG33178	X	318913	13A9-13A9	Dm.20876	-0.312869	2.69234530474886e-06	0.000771927
1639009_at	CG10962	X	31824	8C1-8C4	Dm.111	0.279178	2.71400434740962e-06	0.000771927
1638400_at	CG8503	2R	36581	50E5-50E6	Dm.4608	-0.144868	2.72895163866296e-06	0.000771927
1631441_s_at	CG7447	3L	38540	64B3-64B4	Dm.3681	-0.14689	3.2488332610628e-06	0.000905469
1640629_s_at	CG1516	2R	36020	46B4-46B4	Dm.6995	0.082887	3.61655844896914e-06	0.000993348
1626911_at	CG6495	2L	34486	32A5-32A5	Dm.3138	-0.184158	3.81972940480799e-06	0.00100216
1629691_at	CG5028	3R	43102	96E9-96E9	Dm.10835	0.200955	3.82302881831223e-06	0.00100216
1631435_at	CG7988	3R	42180	90F7-90F7	Dm.20211	-0.0893327	3.82770393342723e-06	0.00100216
1638844_s_at	CG3714	2L	33626	24D8-24D8	Dm.11340	0.125343	3.86015006357639e-06	0.00100216
1639575_at	CG18446	2R	36023	46C1-46C1	Dm.5946	0.141014	4.11389418918862e-06	0.0010536
1639034_at	CG7593	3R	43500	99B9-99B9	Dm.23486	-0.114465	4.23889161002977e-06	0.00107114
1629252_at	CG14657	3R	40602	82D6-82D6	Dm.14498	0.111297	4.57185291764050e-06	0.00114008
1637004_at	pcs	2R	36674	51D6-51D7	Dm.4202	-0.0889168	4.75243101120313e-06	0.00116972
1633545_at	PGRP-SD	3L	38858	66A8-66A8	Dm.33934	0.285319	4.91726563344312e-06	0.00119477
1627053_at	slp2	2L	33608	2-8 cM	Dm.3388	-0.133465	5.11343330365837e-06	0.00122671
1639902_at	ventrally-expressed-protein-D	2R	117331	58D7-58D7	Dm.3307	-0.187522	5.41311015728458e-06	0.00128237
1628121_at	Osi14	3R	40770	83E2-83E2	Dm.4253	0.115406	5.51014084011894e-06	0.00128924
1625114_at	Cyp310a1	2L	35115	36F8-36F8	Dm.457	-0.212173	5.77170430900155e-06	0.00133397
1641489_at	CG33169	3L	40504	80B1-80B1	Dm.20419	-0.144077	5.927460011185e-06	0.00135346
1638953_a_at	drpr	3L	38218	62B1-62B1	Dm.3167	-0.0550218	6.79491521608593e-06	0.00152084
1627520_at						0.0979224	6.82098841532483e-06	0.00152084
1628950_at	CG10178	2L	35105	36F6-36F6	Dm.23888	-0.115919	7.16404583399182e-06	0.00156445
1627088_at	fit	3R	42578	93F14-93F14	Dm.5780	0.574243	7.18168823373004e-06	0.00156445
1639221_at	dan	3R	43023	96C3-96C4	Dm.4441	-0.559052	7.2938300504732e-06	0.00157083
1626840_a_at						-0.0669455	7.50434941612174e-06	0.001598
1639219_at	Csl4	2L	34548	32D4-32D4	Dm.7278	-0.0772424	7.85217219409879e-06	0.00164115
1624395_at	CG31102	3R	326118	96D1-96D1	Dm.21115	-0.136724	8.02049714974204e-06	0.00164115
1629195_at	CG4851	2L	34564	32E2-32E2	Dm.406	-0.099372	8.18852119278853e-06	0.00164115
1629875_a_at	Cyp4d1	X	31188	2D5-2D6	Dm.4852	0.333553	8.27922041025122e-06	0.00164115
1624169_at	Ilp7	X	31328	3E2-3E2	Dm.26448	-0.322656	8.29264368015948e-06	0.00164115
1641693_s_at	CG32158	3L	39835	73A3-73A4	Dm.19275	-0.201387	8.34468228357429e-06	0.00164115
1634408_at	CG10209	2R	36652	51C5-51C5	Dm.629	-0.0809634	8.43850944631562e-06	0.00164115
1625174_at	CG15067	2R	37102	55C4-55C4	Dm.23531	-0.185126	8.47899553241599e-06	0.00164115
1634944_at	l(2)tid	2R	48844	59F6-59F6	Dm.19638	0.145294	8.48633921719666e-06	0.00164115
1639897_at	CG3091	X	31210	2F2-2F2	Dm.5408	0.186904	9.0980317547611e-06	0.00173183
1638810_at	Faa	3L	45577	64A5-64A5	Dm.1793	-0.13045	9.18964373023552e-06	0.00173183
1634713_at	CG5532	2R	37761	59F7-59F7	Dm.3809	-0.0522472	9.22935859068106e-06	0.00173183
1637975_at	Dhc36C	2L	35061	36C10-36C10	Dm.21549	-0.115594	1.00743270420188e-05	0.00187185
1635659_at	crn	X	31208	2F2-2F2	Dm.31062	-0.0656225	1.11547490946566e-05	0.00205247
1639747_at	CG30291	2R	246534	57B5-57B9	Dm.20844	0.0674924	1.28811737212580e-05	0.00234735
1640221_at	CG10479	3L	38674	65A1-65A2	Dm.860	-0.117858	1.32718186898946e-05	0.00238397
1633515_s_at	ago	3L	38516	64A11-64A12	Dm.2559	-0.0589904	1.33337123200711e-05	0.00238397
1641623_at	CG15917	2R	36936	54A1-54A1	Dm.23932	-0.162985	1.35056795437041e-05	0.00239215
1632818_at	CG32281	3L	317953	63B8-63B8	Dm.33578	-0.1022	1.38764859049126e-05	0.00243507
1625166_at	CG15456	X	50123	19D1-19D1	Dm.27595	-0.13662	1.43934828721824e-05	0.00250262
1632011_at	CG31274	3R	318655	89E6-89E6	Dm.36681	-0.133656	1.47887308643315e-05	0.00254388
1628963_at	CG4716	2R	36471	49F13-49F13	Dm.6722	-0.171321	1.50300780710714e-05	0.00254388
1631006_a_at	CG10171	3L	39501	70A7-70A8	Dm.952	0.0898757	1.50335063743796e-05	0.00254388
1631165_at	CG4688	2R	36467	49F12-49F12	Dm.5788	-0.230983	1.62554827500107e-05	0.0026595
1633470_at	RN-tre	2R	36554	50C23-50C23	Dm.614	0.233559	1.62611792650252e-05	0.0026595
1626417_at						-0.225843	1.63238660991069e-05	0.0026595
1637804_at	CG18673	3R	50102	100B9-100B9	Dm.31223	0.221557	1.63299032319878e-05	0.0026595
1633434_at	CG18327	2R	36567	50E1-50E1	Dm.23920	0.19509	1.64184217221319e-05	0.0026595
1631382_at	CG13085	2L	35219	37D7-37E1	Dm.13520	0.117086	1.83468164319901e-05	0.00294165
1624046_at						0.0811368	1.8470650004234e-05	0.00294165
1639903_at	Ser6	X	33073	19E5-19E5	Dm.4905	-0.531714	1.89062148532070e-05	0.00298592
1630299_at	CG17325	2L	50467	37A4-37A5		-0.214461	1.92313255504720e-05	0.00301217
1640477_at	tilB	X	33130	20B1-20B1	Dm.12214	-0.148312	1.97023482798021e-05	0.0030294
1627795_at	Ir	3R	42742	94E4-94E4	Dm.5652	0.101017	1.9843587249977e-05	0.0030294
1625875_at	CG10635	3L	38615	64C13-64C14	Dm.19075	-0.0997734	1.99221402525752e-05	0.0030294
1631026_at	CG40346	3RHet	3354969		Dm.28686	0.0762295	1.99807210114043e-05	0.0030294
1628699_at	Lsp1beta	2L	33274	2-1.9 cM	Dm.2250	0.672976	2.1113746572208e-05	0.00317578
1634127_a_at	CG13029	3L	39886	73D3-73D3	Dm.29701	-0.207677	2.16580051427538e-05	0.00323199
1625044_at	CG8891	2L	33718	25B5-25B5	Dm.18782	0.138362	2.20709938673841e-05	0.00324916
1641268_at	CG13313	3L	39022	66E5-66E5	Dm.15458	-0.260532	2.21159730358979e-05	0.00324916
1626309_at	CG6004	3L	39326	68D4-68D4	Dm.20068	-0.227845	2.25452747293568e-05	0.00326133
1634044_at	bib	2L	34330	2-34.7 cM	Dm.3236	-0.335911	2.26785184276985e-05	0.00326133
1639771_at	c11.1	X	53436	8D4-8D5	Dm.2077	0.0566359	2.27150245503329e-05	0.00326133
1636958_s_at	l(2)k01209	2R	36953	54B7-54B7	Dm.10860	-0.0815528	2.30584021460891e-05	0.00326548
1630266_at	Ilp4	3L	39152	67C8-67C8	Dm.14249	-0.476513	2.30885815084361e-05	0.00326548
1636643_at	CG6983	3L	38964	66C13-66C13	Dm.11134	-0.149952	2.34845927275473e-05	0.00328026
1640595_at	CG12301	3L	39689	71E1-71E1	Dm.2065	-0.0660352	2.35392044757971e-05	0.00328026
1636794_at						0.0950528	2.46938165597768e-05	0.00340649
1635450_a_at	smp-30	3R	41786	88D2-88D2	Dm.2426	-0.227549	2.48045407752330e-05	0.00340649
1635060_at	CG15068	2R	50206	55C4-55C4	Dm.15921	-0.147789	2.51671942162486e-05	0.00343143
1633844_at	CG31469	3R	261628	87F12-87F12	Dm.26415	0.185346	2.55698728458014e-05	0.00345916
1623848_a_at						0.271093	2.5886359824658e-05	0.00345916
1628865_at	opa	3R	40605	3-48 cM	Dm.1066	-0.44233	2.59181635274774e-05	0.00345916
1634662_at	Cyp313a1	3R	41759	88C4-88C4	Dm.10064	0.425308	2.71099811690248e-05	0.00359074
1633081_at	l(1)G0196	X	33137	20B3-20B3		0.0847375	2.72829213682378e-05	0.00359074
1630573_at	CG6498	3L	39686	71E1-71E1	Dm.18669	-0.0856789	2.79451986439283e-05	0.00365253
1637535_at						-0.185848	3.03273738015572e-05	0.00393674
1640342_at	CG6234	3R	41558	87C3-87C3	Dm.1173	-0.383013	3.09980427648584e-05	0.00399643
1631408_at	SoxN	2L	44275	29F2-29F2	Dm.3272	-0.274598	3.12946209471343e-05	0.00399996
1637086_at	CG11843	3R	43432	98F6-98F6	Dm.16343	-0.194915	3.14475159379187e-05	0.00399996
1624787_s_at	CG16959	3L	39648	71B5-71B5	Dm.965	0.162247	3.17737120407797e-05	0.0040145
1641533_at						0.0901669	3.199850863544e-05	0.00401613
1622908_a_at	CG10962	X	31824	8C1-8C4	Dm.111	-0.267916	3.26542683653641e-05	0.00407147
1635937_at	CG4500	2L	34822	34F1-34F1	Dm.11081	-0.330262	3.3028646330558e-05	0.00409123
1635921_at	CG3502	2R	37695	59D7-59D7		-0.16324	3.34846038736304e-05	0.00412078
1641722_at	Reg-2	3L	38075	61C7-61C7	Dm.2447	-0.171869	3.39826625512925e-05	0.00415509
1625814_at	CG8230	2R	35897	44F9-44F10	Dm.536	0.068361	3.42555858289833e-05	0.00416161
1630543_at	CG5161	3L	39769	72D9-72D9	Dm.18901	-0.0831311	3.48517023654281e-05	0.00419549
1635061_at						-0.0958126	3.49771404002292e-05	0.00419549
1637819_at	CG6192	2L	34542	32D3-32D3	Dm.7219	-0.133663	3.52756322325882e-05	0.00420468
1640208_s_at	Antp	3R	40835	3-47.5 cM	Dm.3803	-0.130394	3.57930509894340e-05	0.00423969
1632179_at	Sptr	X	31781	7E11-7E11	Dm.1950	0.0849389	3.60441518912006e-05	0.00424291
1635136_at	CG30471	2R	246633	52A10-52A10	Dm.26408	0.0928439	3.76678692923219e-05	0.00440668
1625193_at	CG31106	3R	318594	96C5-96C6	Dm.16500	0.174906	3.88369229874029e-05	0.00450221
1632335_at	RpL27	3R	43103	96E9-96E10	Dm.6265	0.0712605	3.90090587994607e-05	0.00450221
1641718_at	CG1427	3R	40681	83B4-83B4		-0.0793072	3.91971403418597e-05	0.00450221
1628232_at	CG30046	2R	36334	48F7-48F7	Dm.14461	-0.145933	3.96352474711968e-05	0.0045251
1641681_s_at	CG5288	3L	39031	66F1-66F1	Dm.900	-0.130624	4.1406700174569e-05	0.00469904
1640129_at	slp1	2L	33607	2-8 cM	Dm.4659	-0.197442	4.16937610125587e-05	0.00470345
1639427_at	CG13333	2R	36509	50B1-50B1	Dm.604	-0.519153	4.20169914107868e-05	0.00471187
1631674_at	O-fut1	2R	36564	50E1-50E1	Dm.30916	-0.0862217	4.23531176422042e-05	0.00472163
1632358_at						-0.107098	4.37601712591603e-05	0.00484996
1626503_at	CG2254	X	31726	7D5-7D5	Dm.12878	-0.265477	4.49538701806767e-05	0.00495329
1633957_s_at	CG5316	3R	42322	92A3-92A3	Dm.13958	0.120367	4.59774108976644e-05	0.00503679
1629436_at						0.0916403	4.75700145893066e-05	0.0051813
1625794_at	CG5830	3L	39748	72C1-72C2	Dm.15257	-0.118407	4.99051587795942e-05	0.00540459
1628628_at	CalpA	2R	37232	56D5-56D5	Dm.1726	-0.10358	5.13006048447896e-05	0.00552414
1639894_at	KP78b	3R	41361	86E2-86E2	Dm.36463	-0.237596	5.37755387702933e-05	0.00575793
1641074_s_at	Myo31DF	2L	34445	31F1-31F4	Dm.5426	0.0634033	5.47686236765791e-05	0.00580328
1635427_a_at	gukh	3R	53563	91E2-91E3	Dm.1249	-0.0849455	5.50818843329186e-05	0.00580328
1623296_at	CG32625	X	318128	12B10-12B10	Dm.7122	-0.229396	5.51176533670509e-05	0.00580328
1632730_at	CG14013	2L	33786	25E6-25E6		0.095361	5.56116311580022e-05	0.00582294
1628621_at	mRpS18C	3R	43609	99F4-99F4	Dm.28359	-0.0626778	5.66054624724089e-05	0.00589216
1636736_s_at	CG31274	3R	318655	89E6-89E6	Dm.36681	-0.134403	5.68945282422849e-05	0.00589216
1625755_at	CG1291	3L	38374	63B5-63B6	Dm.832	-0.100744	5.79223246308316e-05	0.00595242
1623109_at	CG4593	X	31649	6E4-6E4	Dm.5355	0.105603	5.81282277841329e-05	0.00595242
1637246_a_at	CG32627	X	32329	12B3-12B4	Dm.1940	-0.16103	5.84186579296836e-05	0.00595242
1637905_s_at	CG2924	X	31214	2F2-2F3	Dm.36	-0.143973	5.97423541526305e-05	0.00603463
1636274_at	wgn	X	32849	17C5-17C6	Dm.13466	-0.315311	5.98622825298562e-05	0.00603463
1635343_a_at	CkIIalpha-i3	3L	38088	61C8-61C8	Dm.2861	0.211246	6.1419575277934e-05	0.00615886
1626027_at	Sr-CII	2R	44219	48E10-48E10	Dm.1853	-0.630096	6.28650782175243e-05	0.00627063
1633425_at	Smvt	3R	43744	100D2-100D2	Dm.4934	0.258359	6.3792939279937e-05	0.00632986
1639729_s_at						0.37629	6.41900422681521e-05	0.00633609
1632625_a_at	CG8960	3L	38280	62D2-62D2	Dm.3869	-0.451299	6.47691996490093e-05	0.00636013
1629753_at	Kr	2R	38012	2-107.6 cM	Dm.2786	-0.336152	6.54756995403225e-05	0.00638161
1623900_a_at	CG14935	2L	34598	33A4-33A4	Dm.5972	-0.164637	6.56614025463899e-05	0.00638161
1635374_at	CG31728	2L	34731	34B2-34B2		0.0819421	6.60621427430383e-05	0.0063878
1630244_s_at	CG31809	2L	318954	36B2-36B2	Dm.30845	-0.331355	6.75625449715203e-05	0.00649972
1631581_at	CG3014	3R	40922	84E1-84E1		-0.181533	6.82371384638585e-05	0.00650265
1629969_at	CG11426	3L	40471	79E4-79E4	Dm.15053	0.146088	6.83018980905517e-05	0.00650265
1624984_at	CG8021	3R	41021	85A5-85A5	Dm.7901	-0.127369	6.89785064862832e-05	0.00650265
1636879_at	CG14356	3R	41722	88A9-88A9	Dm.5944	-0.171268	6.91243843346859e-05	0.00650265
1630274_s_at	CG12099	3L	38181	62A5-62A5	Dm.812	-0.106324	6.93084875288115e-05	0.00650265
1628989_at						0.312306	7.04433543213692e-05	0.00657656
1635664_at	Bzd	X	44554	1-1.2 cM	Dm.20304	-0.0803899	7.39505781709313e-05	0.00687012
1623024_at						0.0802665	7.43965731573387e-05	0.00687012
1634658_a_at	nemy	2R	36396	49B12-49B12	Dm.33461	-0.157987	7.46751749865127e-05	0.00687012
1633480_at	CG5392	3L	39629	71B1-71B1	Dm.12613	0.218411	7.53988256170272e-05	0.00690318
1626411_at	l(1)G0193	X	31712	7C9-7C9	Dm.4168	-0.0526102	7.7219663905939e-05	0.00700353
1622896_at	pinta	3R	42635	94A12-94A13	Dm.16609	-0.20104	7.7233974040806e-05	0.00700353
1628768_at	CG4676	2R	36465	49F11-49F11	Dm.16102	-0.311804	7.87682284478038e-05	0.00710865
1624225_at	danr	3R	43020	96C2-96C2	Dm.5188	-0.262553	8.07681347653585e-05	0.00724023
1641659_s_at	CG7834	3R	43515	99C1-99C1	Dm.11458	-0.0625904	8.1271316137921e-05	0.00724023
1638275_at	CG11699	X	32101	10C7-10C7	Dm.5283	0.0897902	8.14783888296451e-05	0.00724023
1637859_at	ATbp	XHet	5740592		Dm.19509	-0.401946	8.17544282145017e-05	0.00724023
1636782_at	CG10035	3R	41511	87B9-87B9	Dm.16960	-0.672398	8.46947151389413e-05	0.00746574
1634608_at	CG30383	2R	246583	43E18-43E18	Dm.23758	-0.117276	8.76231770672016e-05	0.00765474
1624491_a_at	pdm2	2L	34673	33F2-33F3	Dm.4704	-0.180735	8.76465547851145e-05	0.00765474
1641375_at	CG6813	3R	41396	86E13-86E13	Dm.27262	-0.146465	8.91540734382158e-05	0.00772476
1627104_at	CG8064	3R	42196	91A1-91A1	Dm.4684	-0.0911777	8.9263571044566e-05	0.00772476
1639211_at						-0.16674	8.99290949507705e-05	0.00774343
1629385_s_at	Pmi	3L	3772100	64E7-64E8	Dm.21293	0.102471	9.02964587926608e-05	0.00774343
1641134_at	CG7277	2L	33777	25E5-25E5	Dm.311	-0.0722501	9.55896573548833e-05	0.00813208
1641370_s_at	CG4199	X	31174	2C9-2C10	Dm.20997	0.141924	9.56866818438812e-05	0.00813208
1633253_s_at	CG2991	2L	33488	23B6-23B7	Dm.33549	0.0506171	9.7145504416353e-05	0.00821199
1638064_a_at						-0.140916	9.78051320564112e-05	0.00821199
1633701_at	CG16985	3L	38323	62E7-62E7	Dm.6019	0.134348	9.79268263646144e-05	0.00821199
1639235_at	trn	3L	39491	70A1-70A1	Dm.2255	-0.214694	9.84760454792563e-05	0.00822167
1634023_at	CG14544	3R	43170	96F10-96F10	Dm.35331	-0.0688061	9.99513694759081e-05	0.00830824
1627632_at	CG17777	X	50374	2E1-2E1		0.0685303	0.000102019	0.00840864
1639118_a_at	Hrb87F	3R	48535	87F7-87F7	Dm.1711	0.119734	0.000102481	0.00840864
1632087_at	CG9928	2L	34704	34A6-34A6	Dm.20729	0.178961	0.00010249	0.00840864
1635510_at	CG34025	3L	3885633			-0.151043	0.000103652	0.00846726
1626659_at	CG4980	3R	43348	98B6-98B6	Dm.11298	-0.0899165	0.000105145	0.00855242
1627159_at	CG13427	2R	37316	57A5-57A5	Dm.12452	-0.899116	0.000105919	0.00857857
1627507_at	CG5704	3L	48613	62D1-62D1	Dm.11270	-0.162668	0.00010676	0.00860985
1635210_a_at	Ppn	3R	43872	98D3-98D4	Dm.7007	0.201413	0.000109975	0.00883152
1627704_a_at	Traf4	2L	33638	24E1-24E4	Dm.3100	-0.162893	0.000110452	0.00883241
1638994_at	CG10627	3L	39434	69C4-69C4	Dm.943	0.0683319	0.000112197	0.00893431
1634955_at	mtacp1	3L	38154	61F6-61F6	Dm.3108	-0.101795	0.00011365	0.00901207
1639368_at	CG10505	2R	37428	57D7-57D8	Dm.26992	0.160188	0.000114554	0.0090285
1635686_at	CG14110	3L	39500	70A7-70A7	Dm.4908	0.0913479	0.000114979	0.0090285
1636764_at	CG31075	3R	43244	97D12-97D12	Dm.5825	0.219292	0.000115286	0.0090285
1624256_at	CG16857	2L	33635	24E1-24E1	Dm.3016	-0.150492	0.000116376	0.00903411
1623920_at	CG11775	3R	41052	85B1-85B1	Dm.27242	0.0962493	0.000116731	0.00903411
1629953_at	gt	X	31227	1-0.9 cM	Dm.5740	-0.112829	0.000116788	0.00903411
1630557_at	CG11859	3R	43046	96C8-96C8	Dm.23652	-0.0791707	0.000117438	0.00904751
1625551_at	JhI-1	2R	36086	47A1-47A1	Dm.2795	0.115591	0.000119422	0.00916309
1639183_a_at	mira	3R	42379	3-67.7 cM	Dm.2993	-0.378922	0.000120233	0.00918814
1639582_at	Pde11	2L	35107	36F6-36F6	Dm.13948	0.116067	0.000124172	0.00941669
1636579_s_at	mdy	2L	44887	36B1-36B2	Dm.5403	-0.0811922	0.000124218	0.00941669
1637575_at	CG8028	X	32923	18B8-18B9	Dm.17284	-0.187299	0.000125741	0.00949417
1640126_at	CG8249	2R	36742	52C8-52C8	Dm.6053	0.089922	0.000126993	0.00952116
1641270_at	CG8745	3L	39530	70C4-70C5	Dm.3716	-0.400931	0.000127103	0.00952116
1626404_a_at	bsk	2L	44801	2-33 cM	Dm.1448	0.0854187	0.000127963	0.00952135
1623425_at	Buffy	2R	36251	48C1-48C1	Dm.3310	0.15867	0.00012843	0.00952135
1636033_at	CG31368	3R	41437	87A1-87A1	Dm.10009	-0.0652416	0.000128613	0.00952135
1626887_at						-0.102725	0.000131628	0.00969866
1624497_at						-0.148088	0.000132031	0.00969866
1633283_at	CG6764	3R	41372	86E5-86E5	Dm.7258	-0.0534579	0.000135838	0.00993979
1625281_at	CG6191	2R	36513	50B3-50B4	Dm.433	-0.371393	0.000136628	0.00995914
1634413_at	run	X	33059	1-65 cM	Dm.2688	-0.192	0.000137996	0.0100136
1628604_at	D	3L	39570	3-40.7 cM	Dm.1835	-0.226327	0.000138938	0.0100136
1622894_at	CG15120	2R	37248	56D13-56D14	Dm.19399	0.187599	0.00013896	0.0100136
1635980_s_at	CG12991	X	32734	16B6-16B7	Dm.13387	0.135204	0.000140079	0.0100535
1628387_s_at	CG30080	2R	246441	52C1-52C1	Dm.21323	-0.102433	0.000140574	0.0100535
1641189_a_at	CG5794	3R	42935	96A13-96A13	Dm.5555	-0.118881	0.000149097	0.0106229
1629118_at	PGRP-SC2	2R	35862	44E2-44E2	Dm.23629	-0.381191	0.000151297	0.0107393
1636089_at	comm	3L	39717	71F2-71F2	Dm.2546	-0.132531	0.000152751	0.010802
1641398_s_at	LBR	2R	37482	57F10-57F11	Dm.6462	-0.251214	0.000155153	0.0109311
1639819_at	CG6385	2R	37026	54E8-54E8	Dm.673	0.144135	0.000157124	0.0110289
1628334_at	m4	3R	43157	3-89.1 cM	Dm.25014	-0.272957	0.000159427	0.0110775
1628792_at	Obp56g	2R	37270	56E3-56E3	Dm.26972	-0.219742	0.000159742	0.0110775
1629088_at	CG3911	3L	39090	67B6-67B6	Dm.11610	-0.0569709	0.000160121	0.0110775
1641593_at	CG33969	3L	40252	77C1-77C1	Dm.12908	-0.132554	0.000160154	0.0110775
1623810_at	CG17265	2L	33509	23C4-23C4	Dm.283	-0.15542	0.000162888	0.0112256
1623950_s_at	Ama	3R	40831	84A5-84A5	Dm.1081	-0.600478	0.000164143	0.0112711
1634583_s_at	CG4822	2L	33170	21B2-21B2	Dm.11384	-0.126919	0.0001654	0.0113165
1628646_at	CG18507	2L	34775	34C6-34C6	Dm.13847	-0.111988	0.000166348	0.0113404
1633145_at	PGRP-LF	3L	39064	67B1-67B1	Dm.20049	-0.11297	0.000167496	0.0113777
1633870_at	CG9436	2R	35586	42C8-42C8	Dm.11553	0.171709	0.000168597	0.0114116
1625740_at	CG7466	2L	34099	28D3-28D11	Dm.2153	0.121752	0.000169682	0.0114442
1626098_at	CG11453	3R	42355	92B2-92B2	Dm.16700	0.0951753	0.000173518	0.0116614
1628706_at	CG17982	X	31739	7D15-7D15	Dm.26225	-0.0878095	0.000175831	0.0117751
1631614_at	CG5190	2R	37124	55C9-55C9	Dm.12102	-0.0984111	0.000178518	0.0119128
1631429_at						0.067924	0.00017915	0.0119128
1625532_at	cv	X	44510	1-13.7 cM	Dm.6914	0.0971473	0.000179773	0.0119128
1629829_at	CG13454	3L	39676	71D4-71D4		-0.130796	0.000180699	0.0119324
1635522_a_at	santa-maria	2L	34024	28A1-28A1	Dm.4555	-0.158161	0.000182939	0.0120384
1628648_at	CG3909	3R	41226	85F7-85F7	Dm.3198	-0.0550559	0.000185627	0.012173
1640844_s_at	Six4	3L	40297	77E6-77E6	Dm.3120	-0.117264	0.00018931	0.0123337
1631239_s_at	CG31131	3R	318603	98B6-98B6	Dm.31350	-0.450855	0.000189379	0.0123337
1625981_at	rab3-GEF	X	32442	13A11-13A12	Dm.5294	-0.111653	0.00019068	0.0123759
1622921_at	CG32022	3L	317826	66D11-66D11	Dm.14580	0.0671065	0.00019252	0.0124527
1632207_a_at	p130CAS	3L	38021	61B1-61B2		-0.112065	0.000194116	0.0125132
1641639_at	esg	2L	34903	35D2-35D2	Dm.4764	-0.20714	0.000199448	0.0127922
1623573_s_at	CG11266	2L	33989	27D5-27D5	Dm.7322	-0.0569406	0.000200137	0.0127922
1626045_at	Rpb4	3R	326128	90F10-90F11	Dm.13710	0.0833653	0.000200469	0.0127922
1626708_at	Cbl	3L	38961	3-24.5 cM	Dm.2332	0.118257	0.000203324	0.0129309
1624476_at	Tom	3L	39619	71A3-71A3	Dm.3033	-0.684407	0.000206408	0.0130444
1641412_at	CG31809	2L	318954	36B2-36B2	Dm.30845	-0.290426	0.000206967	0.0130444
1627180_at	Cyp4d14	X	45706	2E1-2E1	Dm.12710	0.213746	0.000207174	0.0130444
1637536_at	CG14303	3R	42236	91B7-91B8	Dm.13713	0.161504	0.000209084	0.013121
1638307_s_at						0.0779845	0.000211235	0.0132123
1625995_a_at	Zw	X	32974	1-62.9 cM	Dm.225	-0.138002	0.000212903	0.0132728
1625745_at	CG31643	2L	318867	26B3-26B3	Dm.14122	-0.114071	0.000215768	0.0134073
1636667_at						0.0708353	0.000218653	0.0135173
1624042_at	Gprk2	3R	49045	100C3-100C4	Dm.4430	-0.31055	0.000219593	0.0135173
1638481_at	CG2736	2R	37998	60E11-60E11	Dm.789	0.171446	0.000219677	0.0135173
1639013_at	CG5027	3L	39775	72D10-72D10	Dm.36677	-0.052216	0.000220483	0.013523
1625760_at	CG30272	2R	246519	59B2-59B2	Dm.23754	0.470926	0.000222176	0.0135829
1637204_at	Ptp99A	3R	43469	99A11-99B1	Dm.12683	-0.125121	0.000223834	0.0136402
1636672_at	Brd	3L	39620	3-42 cM	Dm.2286	-0.49393	0.000226324	0.0137477
1637569_s_at	BobA	3L	50281	71A2-71A2	Dm.1577	-0.626889	0.000228096	0.0138111
1634089_at						0.0607385	0.000230595	0.013918
1629176_at	vls	2L	35289	38B2-38B2	Dm.12941	-0.0789817	0.00023158	0.013933
1632098_at	CG4364	2L	34287	30C5-30C6	Dm.372	-0.0533556	0.000236107	0.014125
1630212_at	CG2065	2R	35707	43E8-43E9	Dm.5789	0.26793	0.000236262	0.014125
1625140_at	NtR	2R	43935	58B10-58C1	Dm.3009	0.160244	0.000240171	0.0143136
1627181_at	RpS7	3R	43594	99E2-99E2	Dm.7198	0.0761974	0.000241981	0.0143763
1640631_at	CG32809	X	31121	2B6-2B7	Dm.12253	0.134371	0.000244942	0.0145067
1637193_at	eIF3-S8	2R	37005	54D4-54D4	Dm.7296	-0.0428704	0.000255476	0.0150709
1637131_at						0.0773806	0.00025606	0.0150709
1629955_at	CG13309	3L	39012	66D15-66D15	Dm.27092	-0.278482	0.000257522	0.0150713
1626344_at	CG14980	3L	38455	63F5-63F5	Dm.5809	-0.0698457	0.000258419	0.0150713
1633492_at	hgo	2L	34552	32D5-32D5	Dm.2807	-0.135262	0.000258451	0.0150713
1641707_at	Ufd1-like	3L	39254	68A7-68A7	Dm.927	-0.0703714	0.000264332	0.0153669
1623518_s_at	CG6782	3R	3772221	86E10-86E10	Dm.21313	0.0885336	0.00026646	0.0154433
1631175_a_at	CG10283	2L	35102	36F5-36F5	Dm.3570	-0.105337	0.000271394	0.0156812
1634928_at	ImpE2	3L	38432	63E2-63E2	Dm.3664	-0.134912	0.000276447	0.0159247
1637608_at	Ppt1	X	31805	8A2-8A2	Dm.20735	-0.0594174	0.000281093	0.0161433
1632758_at	CG13872	2R	37273	56E4-56E4	Dm.5548	0.0783057	0.000290972	0.0166601
1632639_at	Arc2	2R	36597	50F6-50F6	Dm.18832	0.196237	0.000292563	0.0167008
1634063_a_at	stumps	3R	41770	88C8-88C9	Dm.1198	-0.138123	0.000295829	0.0168365
1639727_at	CG7601	3R	43502	99B9-99B9	Dm.3158	-0.110185	0.000296899	0.0168468
1638448_at						0.152703	0.000300441	0.0169969
1635741_a_at	Patsas	2L	34634	33C4-33C4	Dm.23204	-0.163576	0.000304922	0.0171482
1632239_at	Obp85a	3R	41006	85A1-85A1	Dm.34083	0.0784029	0.000305582	0.0171482
1624567_at	Rab35	X	33014	19B3-19B3	Dm.3622	-0.122375	0.00030583	0.0171482
1633958_at	SamDC	2L	34396	31D9-31D9	Dm.2999	0.0414658	0.000307251	0.017177
1626782_at	CG17331	2L	34999	36A12-36A12	Dm.11371	-0.0624496	0.000313459	0.0174726
1640097_at	Pxn	3L	38326	62E7-62E7	Dm.8030	0.133049	0.000317244	0.0176263
1626980_at	Pli	3R	42821	95C5-95C8	Dm.1303	0.0918816	0.000319093	0.0176263
1639304_at						0.0715941	0.000319151	0.0176263
1626831_at	CG6579	2L	34647	33D2-33D3	Dm.6694	-0.0726359	0.000319938	0.0176263
1635769_at	CG8773	3R	41634	87E4-87E4		0.309524	0.000321147	0.0176417
1625035_at	insc	2R	37355	57B3-57B3	Dm.3878	-0.139235	0.0003228	0.0176812
1637009_at	CG17689	3L	39522	70B3-70B3	Dm.18611	-0.120104	0.000328503	0.0179417
1632430_at	Tsf1	X	32821	17A9-17A9	Dm.6693	0.354183	0.000329882	0.0179653
1640798_a_at	inx2	X	31646	6E4-6E4	Dm.3095	0.0869637	0.000333686	0.0179763
1623555_at	CG10131	2R	36624	51B6-51B6	Dm.625	0.142358	0.000334281	0.0179763
1631216_a_at	CG18375	2R	37422	57D2-57D4	Dm.15759	-0.135483	0.000334468	0.0179763
1628664_at	CG12484	2R	37310	57A3-57A3		0.0773286	0.000334584	0.0179763
1623883_at	CG18661	2L	50438	29F7-29F7	Dm.30778	-0.0951606	0.000334826	0.0179763
1631557_at						0.0655365	0.000340726	0.0182413
1624992_at						0.0793098	0.000342453	0.0182822
1634952_s_at	CG15094	2R	37168	55F3-55F3	Dm.15895	0.156032	0.000349572	0.0186098
1627759_at	CG30080	2R	246441	52C1-52C1	Dm.21323	-0.189715	0.000362542	0.0192462
1631065_at	CG15480	2L	34723	34A10-34A10	Dm.25682	-0.117252	0.000367247	0.0192875
1625598_at	CG31326	3R	41728	88A12-88A12	Dm.5792	0.220013	0.000367993	0.0192875
1628177_at	jhamt	2L	34977	35F12-35F12	Dm.5618	0.565809	0.000368918	0.0192875
1640768_at	CG13965	2L	35280	38A8-38A8	Dm.17934	0.140112	0.000369092	0.0192875
1630352_at	CG13445	3L	39719	72A1-72A1	Dm.15267	0.0700506	0.0003691	0.0192875
1637538_s_at	CG9485	2R	37435	57D11-57D11	Dm.7686	-0.066416	0.000369427	0.0192875
1633042_at	CG7265	3R	41802	88D6-88D6	Dm.31309	-0.0484322	0.000370907	0.0192875
1624153_at	Tina-1	2R	37989	60E5-60E8	Dm.4023	-0.0464793	0.000371462	0.0192875
1628579_at						-0.182064	0.000376996	0.0195214
1636646_at	sna	2L	34908	2-51 cM	Dm.3035	-0.257907	0.000378093	0.0195248
1637072_at	CG11459	3R	40741	83D2-83D2	Dm.3894	0.236036	0.00038018	0.0195793
1628732_at	pon	X	31394	4C10-4C10	Dm.1681	-0.235779	0.000383067	0.0196745
1634150_s_at	Hr78	3L	40378	78D4-78D4	Dm.6935	0.120684	0.000387108	0.0198283
1626175_at	CG11534	3L	39381	68F5-68F5	Dm.4305	-0.0747281	0.00038933	0.0198884
1626325_a_at	CG7849	2R	35537	42A9-42A9	Dm.23898	-0.0581465	0.000390882	0.019914
1633675_at	CG30008	2R	246388	46C2-46C2	Dm.19190	-0.204588	0.000392162	0.0199256
1633059_at	CG6357	2R	36532	50C6-50C6	Dm.9081	-0.477976	0.000394654	0.0199986
1626352_at						-0.0958725	0.000398423	0.0201357
1634479_at						0.0922416	0.00040081	0.0201699
1635578_at	CG31975	2L	319052	21B3-21B3	Dm.28575	0.129015	0.000401674	0.0201699
1627445_s_at	en	2R	36240	2-62.0 cM	Dm.22056	-0.215175	0.000402291	0.0201699
1635958_at						0.07315	0.000416661	0.0208353
1622946_at	CG6908	3R	41410	86E16-86E16	Dm.5501	0.204504	0.000419323	0.0208701
1636905_at	lea	2L	44522	2-3 cM	Dm.1441	-0.28806	0.000419561	0.0208701
1631480_at	CG2652	X	31250	3B1-3B1	Dm.36326	0.0808513	0.00042987	0.0213269
1629883_at	CG9973	3L	38349	63A1-63A1	Dm.23963	0.0621414	0.000432062	0.0213798
1640360_at	IM2	2R	49802	55C4-55C4	Dm.21715	-0.166321	0.000437851	0.0215843
1625887_at	CG10732	3L	39513	70B1-70B1	Dm.4683	-0.129289	0.000438475	0.0215843
1638905_s_at	CG4839	2L	34348	31A3-31A3	Dm.381	0.191806	0.000445054	0.0218515
1636242_at	Ilp6	X	31220	3A1-3A1	Dm.31063	-0.109345	0.000446549	0.0218532
1623053_a_at	CG5174	2R	37117	55C8-55C9	Dm.7079	-0.0597766	0.000447395	0.0218532
1628084_at	BobA	3L	50281	71A2-71A2	Dm.1577	-0.8062	0.000450436	0.0219452
1633386_s_at	mthl8	3L	38013	61A5-61A5	Dm.1984	0.216014	0.000457467	0.0222305
1639544_at	CG8010	X	32921	18B7-18B7	Dm.4247	-0.0604874	0.00045907	0.0222514
1634614_at	hfw	X	31120	1-0.4 cM	Dm.5411	-0.0436435	0.000462799	0.0223749
1638452_at	per	X	31251	3B1-3B2	Dm.65	-0.101651	0.000468913	0.0226128
1632790_at	dream	2R	35528	42A8-42A8	Dm.3418	-0.177656	0.000473164	0.022734
1625436_at	Uro	2L	34060	28C3-28C3	Dm.23856	0.375401	0.000473824	0.022734
1630981_at	CG2698	3R	40945	84E8-84E8	Dm.1096	-0.0699407	0.000478189	0.0228855
1625796_at	CG14231	X	32982	18E1-18E1	Dm.26674	0.130771	0.000482178	0.0229585
1624580_at	CG9362	3R	41132	85D17-85D17	Dm.3568	-0.114077	0.000482542	0.0229585
1630419_a_at	CG7300	2L	34472	32A4-32A4	Dm.12185	0.235241	0.000484424	0.0229585
1636226_at						0.0811465	0.00048456	0.0229585
1634373_a_at	CG13492	2R	37487	58A2-58A2	Dm.23947	0.177975	0.000494013	0.023348
1626442_at	CG7224	2L	34089	28D3-28D3	Dm.6977	-0.093235	0.000501072	0.0235928
1638393_at						-0.120264	0.000501682	0.0235928
1628149_a_at	Pak3	3R	41995	89B16-89B17	Dm.6255	0.0509085	0.000508825	0.0238694
1632003_a_at	Ptp99A	3R	43469	99A11-99B1	Dm.12683	0.110317	0.000515792	0.0241217
1635892_at	CG12321	3R	42174	90F6-90F6	Dm.10139	-0.0522265	0.000516749	0.0241217
1627672_at	CG33970	3R	43186	97A8-97A10	Dm.1342	0.130006	0.000519229	0.0241229
1623391_at	sisA	X	32068	1-34.3 cM	Dm.2617	-0.161017	0.00051932	0.0241229
1637854_at	CG18335	2R	36202	47F1-47F1	Dm.30964	0.0819882	0.000522204	0.0241976
1636964_at						0.0809519	0.000527933	0.0244034
1638550_s_at	Pgi	2R	35886	44F6-44F6	Dm.2587	-0.0555839	0.000529406	0.0244119
1623144_at	ci	4	43767	102A1-102A3	Dm.3166	-0.104683	0.000531852	0.0244652
1631104_s_at	Fsh	3R	42133	90C2-90C2	Dm.6783	-0.0825941	0.000548216	0.0251569
1640276_a_at	Flo	2R	36726	52A13-52A13	Dm.2957	-0.0510033	0.000550053	0.0251802
1630035_at						0.0672593	0.000551888	0.0252033
1628969_s_at	CG8485	2R	36579	50E4-50E4	Dm.6604	0.0635474	0.000553371	0.0252103
1630105_at	CG3891	3L	39091	67B6-67B6	Dm.11610	0.0831777	0.000557766	0.0253496
1630000_at	CG7358	X	32886	17F2-17F2	Dm.11560	-0.0649732	0.000560894	0.0254308
1629738_at	CG14957	3L	38386	63B10-63B10	Dm.23634	-0.300407	0.000567169	0.0256444
1641010_at	CG34224	2R	5740585		Dm.34788	-0.412766	0.00056894	0.0256444
1628720_at	CG4440	2L	50458	35F1-35F1	Dm.6117	-0.949422	0.000569664	0.0256444
1625538_at	Jon66Ci	3L	38952	66C10-66C10	Dm.5460	-0.472953	0.000575612	0.0257673
1627637_at						-0.208559	0.000575708	0.0257673
1635997_a_at	Tango1	2L	33930	26F3-26F3	Dm.330	0.0669862	0.000577809	0.0257673
1637830_s_at	CG31145	3R	42784	95A4-95A7	Dm.10845	-0.114208	0.000577834	0.0257673
1630552_at	CG33980	X	31469	5A3-5A5	Dm.25374	0.0661951	0.000585488	0.0260473
1630349_at						0.0700388	0.000587283	0.026066
1634744_at						0.0823044	0.00061202	0.027015
1638527_a_at	CG40196	Un	3354925		Dm.23736	0.159074	0.000614618	0.027015
1629359_at	YL-1	2L	34516	32C1-32C1	Dm.12184	0.0706076	0.000615389	0.027015
1631250_at	ind	3L	2768974	71B2-71B2	Dm.1954	-0.080584	0.0006167	0.027015
1633052_at						0.0651352	0.000616914	0.027015
1633488_at	aay	3L	39085	67B5-67B5	Dm.2900	0.0824156	0.000617218	0.027015
1631801_at	CG15044	X	32834	17B5-17B5	Dm.19737	-0.264625	0.000624045	0.0272509
1635328_at	Oamb	3R	43982	92F6-92F8	Dm.3235	-0.0959646	0.00062836	0.0273637
1633439_at	Galpha73B	3L	39861	73B5-73B5	Dm.2534	0.135625	0.000629516	0.0273637
1639222_at	CG32191	3L	317903	75A2-75A2	Dm.15184	0.188339	0.000635108	0.0275436
1631168_at	CG5687	3L	38255	62B11-62B11	Dm.823	-0.138522	0.000641494	0.0277073
1637773_s_at	Baldspot	3L	39860	73B4-73B5	Dm.3261	0.0915861	0.000641807	0.0277073
1624137_at	CG11911	2L	33206	21B8-21B8	Dm.29245	-0.229431	0.000650663	0.0280258
1638176_at	Magi	2R	37403	57C2-57C3	Dm.714	-0.0632565	0.000652972	0.0280615
1639564_a_at	CG7768	3L	39573	70D4-70D4	Dm.956	0.090228	0.000657449	0.02819
1627850_at	CG3689	3L	39083	67B5-67B5	Dm.1951	-0.0501128	0.000661714	0.0282642
1625560_at						0.0818399	0.000662686	0.0282642
1636857_at	CG15879	3L	38274	62D1-62D1	Dm.27805	-0.122522	0.000663654	0.0282642
1633471_at	Prx2540-2	2R	36098	47A7-47A7	Dm.14039	0.177146	0.000668458	0.0284049
1637223_s_at	CG8929	2R	37306	56F16-56F16	Dm.6803	-0.0435176	0.000676817	0.0286452
1624156_at	Ugt86Da	3R	53510	86D5-86D5	Dm.3806	0.121749	0.000677135	0.0286452
1628474_at	CG16712	2L	33592	24B3-24B3	Dm.6308	-0.118673	0.00068717	0.028944
1636741_s_at	Hsc70Cb	3L	39557	70C15-70C15	Dm.7118	0.0626853	0.000687252	0.028944
1636245_at	T48	3R	43235	97D5-97D7	Dm.31285	-0.0643386	0.000691012	0.0290378
1637418_at						0.0711782	0.000700649	0.0293776
1623972_a_at	CG4538	3R	42369	92B6-92B6	Dm.2399	-0.0458146	0.000705006	0.0294334
1630359_at	CG31810	2L	318955	36B2-36B2	Dm.12910	-0.398884	0.000705085	0.0294334
1635666_at	His2B:CG17949	2L	326273	39D3-39D3	Dm.30218	-0.140252	0.000715028	0.0297829
1639741_at	HLHm5	3R	43158	3-89.1 cM	Dm.2352	-0.241446	0.000717823	0.0298337
1628183_at						0.0648436	0.00072375	0.0300142
1635894_at	CG30148	2R	37318	57A5-57A5	Dm.13319	0.172175	0.000729968	0.0301768
1634238_a_at	CG9628	3L	39593	70E4-70E5	Dm.959	-0.0763364	0.000730854	0.0301768
1632190_at	CG4542	X	31623	6D3-6D3	Dm.59	-0.127245	0.000736975	0.0302999
1625342_at	CG33282	2L	2768939	23E4-23E4	Dm.29139	0.219778	0.000737033	0.0302999
1639442_a_at	Tsf1	X	32821	17A9-17A9	Dm.6693	0.33267	0.000740463	0.0303368
1636378_a_at	Syn	3R	41247	85F16-86A1	Dm.6815	-0.171842	0.000741133	0.0303368
1626835_at	Syb	2R	36080	46F8-46F8		0.0724895	0.000748867	0.0305873
1625408_at	CG10148	3R	41617	87D13-87D13	Dm.31307	0.0606132	0.000755588	0.0307955
1631821_at	Sr-CI	2L	33621	24D6-24D6	Dm.4148	0.137017	0.000768633	0.0312453
1640731_at						0.075711	0.000772493	0.0312453
1633062_at	CG32791	X	31322	3D5-3D5	Dm.31071	-0.101785	0.000772724	0.0312453
1632921_at	CG34251	3L	5740860		Dm.33393	0.416121	0.000773219	0.0312453
1634370_a_at	pnr	3R	44849	3-58 cM	Dm.7432	-0.209489	0.000776122	0.03127
1633928_at	CG15721	X	32247	11D5-11D5	Dm.26619	0.21593	0.00077713	0.03127
1624362_at	Nplp4	2L	50190	22B8-22B8	Dm.27493	0.130988	0.000780932	0.0313117
1641152_at	CG1718	X	33103	19F3-19F3	Dm.17224	0.0759644	0.000781471	0.0313117
1627296_at						0.0729145	0.000786939	0.0313693
1636771_at	CoRest	X	32941	18C8-18C8	Dm.4085	0.045241	0.000787768	0.0313693
1628409_at	CG32576	X	318095	14B7-14B8	Dm.14566	0.0493838	0.000787874	0.0313693
1632400_at	CG3841	2L	34278	30B12-30C1	Dm.19805	0.270023	0.000792646	0.0314931
1628726_s_at	Rgl	3L	44115	70C5-70C5	Dm.6516	0.0820785	0.000799165	0.0316857
1624939_at	Cyp6a21	2R	36665	51D1-51D1	Dm.26313	0.236044	0.000804653	0.0318367
1640089_at	Uba1	2R	35998	46A1-46A1	Dm.5488	-0.0476875	0.000808423	0.0319172
1624297_at	drl	2L	44355	37C7-37C7	Dm.4108	-0.111178	0.000810315	0.0319172
1625415_at	CG14306	3R	42231	91B5-91B5	Dm.34884	0.0724656	0.000811739	0.0319172
1628512_at	CG7441	3L	39989	75A4-75A4	Dm.7620	0.144722	0.000816208	0.0320265
1636888_a_at	Aph-4	3R	43671	100B1-100B1	Dm.5439	-0.138439	0.000819245	0.0320792
1632901_s_at	c(3)G	3R	47765	3-57.4 cM	Dm.4907	-0.151937	0.000827006	0.0323163
1641409_at	CG34384	3R	5740362	84E1-84E3		0.0640133	0.000831765	0.0324354
1624130_at	Obp56h	2R	37271	56E4-56E4	Dm.26973	-0.215944	0.000843768	0.0327615
1631459_at						0.0582971	0.000844561	0.0327615
1634606_a_at						-0.0573098	0.000845314	0.0327615
1623216_s_at	CG9629	3L	40097	76A3-76A3	Dm.23289	0.116464	0.000848784	0.0328117
1633448_at	CG11926	2L	33689	25B1-25B1	Dm.13483	-0.0695058	0.00085007	0.0328117
1624583_at	CG6115	2L	50459	36B3-36B3	Dm.13872	-0.0530837	0.000853976	0.0328954
1633086_s_at	CG1213	3R	40728	83C5-83C5	Dm.7356	-0.12928	0.000861691	0.0331253
1637553_at	CG34408	X	31953	9B4-9B4	Dm.3020	0.0690651	0.000875029	0.0335699
1628311_at	Rrp42	2R	36766	52D14-52D14	Dm.16025	-0.0592578	0.00088847	0.0340167
1636005_at	CG14495	2R	37056	55B2-55B2	Dm.23936	-0.143959	0.000891855	0.0340672
1627194_at	l(1)sc	X	30983	1-0.0 cM	Dm.1705	-0.251715	0.000893384	0.0340672
1627322_at	CG14300	3R	3346166		Dm.23694	0.0583906	0.000904198	0.0343588
1635184_at						0.0789979	0.000904657	0.0343588
1631400_at	Cpr66D	3L	38990	66D9-66D9	Dm.5882	-0.197328	0.000923933	0.0350208
1639671_at	egr	2R	36054	46E1-46E3	Dm.13536	-0.0875613	0.000928485	0.0351231
1637611_at	Yippee	X	32295	11F1-11F1	Dm.3461	-0.0509337	0.000932222	0.0351942
1631129_at	CG31612	2L	35427	40A2-40A3	Dm.4930	-0.114773	0.000937089	0.0353076
1629997_at	CG13858	3R	50058	94A5-94A5	Dm.27952	0.0744119	0.000946983	0.0356096
1630516_at	CG14615	X	33129	20B1-20B1	Dm.236	-0.0830269	0.000957095	0.0359186
1629074_a_at	nxf2	3L	39843	73A9-73A9	Dm.2730	-0.0852664	0.000965733	0.0361156
1641627_at	CG9396	3R	41156	85D25-85D25	Dm.14357	0.182293	0.000969169	0.0361156
1626431_at	CG10681	3L	39425	69C4-69C4	Dm.23284	-0.0763643	0.000969345	0.0361156
1624090_at	CG34324	X	32302		Dm.31087	-0.117295	0.000969968	0.0361156
1628935_at	CG10962	X	31824	8C1-8C4	Dm.111	-0.158522	0.000975921	0.036266
1639374_s_at	Amy-d	2R	36932	53F12-53F12	Dm.18520	0.208032	0.000984582	0.0365162
1631588_at	Pgd	X	31185	2D4-2D4	Dm.27	0.0669139	0.00098854	0.0365453
1631243_s_at	l(3)05822	3R	47260	91A1-91A2	Dm.33520	0.0893865	0.000989223	0.0365453
1626885_at	CG11752	X	32076	10B3-10B3	Dm.5338	-0.0744284	0.00100017	0.0368779
1631098_at	CG7194	3L	38933	66C5-66C5	Dm.13410	0.166249	0.00101406	0.0372974
1624027_at	CG4780	3L	38614	64C13-64C13	Dm.18872	-0.0536403	0.00101581	0.0372974
1633427_at	CG7582	3R	43492	99B7-99B7	Dm.14360	-0.14299	0.00101745	0.0372974
1625252_s_at	CG12158	2R	2768730	45D1-45D1	Dm.33498	-0.152711	0.00102034	0.0373311
1634243_a_at	CG4673	3R	43091	96E4-96E6	Dm.4324	-0.0871999	0.00102263	0.0373426
1625096_at	CG9300	3L	40128	76B7-76B7	Dm.999	-0.0425055	0.00103551	0.0376399
1625196_a_at	CG14995	3L	38487	64A5-64A6	Dm.7317	0.101301	0.00103603	0.0376399
1623299_at	Mmp2	2R	35997	45F6-46A1	Dm.11246	0.145821	0.00103673	0.0376399
1631204_at	Peritrophin-15b	2L	50432	29C1-29C1	Dm.23658	-0.223252	0.00103996	0.037685
1632906_at						0.0717982	0.00104504	0.0377968
1632735_at						-0.125054	0.00105334	0.0379799
1636606_at	sll	3R	42115	90B6-90B6	Dm.7828	0.058715	0.00105411	0.0379799
1639560_at						0.06736	0.00106043	0.0381102
1624408_at	NetA	X	32398	12F1-12F2		-0.0724381	0.0010637	0.0381102
1629413_at	CG12703	X	32992	18F1-18F1	Dm.7943	0.0790069	0.0010647	0.0381102
1623866_at	Cyp4ac2	2L	33755	25D2-25D2	Dm.27883	0.144536	0.00106577	0.0381102
1639640_at	CG32485	3L	38363	63A5-63A5	Dm.22434	-0.100038	0.00106933	0.0381528
1633868_at						0.0728093	0.00107269	0.0381528
1625587_at	Jheh3	2R	37182	55F8-55F8	Dm.694	0.172473	0.00107512	0.0381528
1636998_at	sca	2R	36411	2-66.7 cM	Dm.4735	-0.26701	0.00107658	0.0381528
1633953_at	CG14744	2R	35858	44E2-44E2	Dm.26877	0.0826001	0.00107755	0.0381528
1622962_a_at	CG17221	2L	33521	23C5-23C5	Dm.6316	-0.0649164	0.00107904	0.0381528
1636156_at	CG7372	3L	39697	71E3-71E4	Dm.4019	-0.0880615	0.00108222	0.0381941
1637367_at	CG10799	2R	36472	49F13-49F13	Dm.7966	0.157749	0.00108785	0.0383215
1632681_at	grn	3R	40962	3-47 cM	Dm.5963	-0.0899033	0.00109771	0.0385971
1634838_at	CG10638	3L	39424	69C3-69C4	Dm.4885	-0.139788	0.00110048	0.0386229
1623114_at						0.0643421	0.00110738	0.0387932
1627146_at						0.060051	0.00112762	0.0394293
1623281_s_at	His2B:CG17949	2L	326273	39D3-39D3	Dm.30218	-0.138096	0.00113306	0.0395466
1639071_a_at	Dredd	X	31011	1B12-1B13	Dm.3088	0.0610827	0.00114296	0.0398186
1629698_at	CG3515	2L	33437	22F4-22F4	Dm.4994	0.0635329	0.00114646	0.0398673
1638522_at	CG12123	X	31777	7E9-7E9	Dm.107	-0.0454705	0.00116581	0.0404465
1629072_at	su(w[a])	X	31054	1-0.1 cM		-0.0554698	0.00116738	0.0404465
1640407_at	CG9897	2R	37651	59C1-59C1	Dm.31006	0.178612	0.00117016	0.0404688
1638811_at	Sug	3L	39314	68D2-68D2		0.10921	0.00117543	0.0405292
1641214_at	CG9298	2L	34197	29E3-29E4		-0.0519761	0.00117619	0.0405292
1640755_at	Cyp6a8	2R	36666	51D1-51D1	Dm.6618	0.411276	0.00118404	0.0406802
1639418_at	Acp65Aa	3L	38710	65A6-65A6	Dm.14484	0.0764177	0.00118486	0.0406802
1627071_at	dpr	2R	2768858	57B1-57B2	Dm.12096	0.0632909	0.00118905	0.0407504
1630434_a_at	CG31064	3R	43277	97E10-97E10	Dm.3768	-0.0791254	0.00119267	0.0408005
1632734_s_at	bnb	X	32872	17D6-17D6	Dm.2880	-0.154699	0.00119484	0.0408009
1629177_at						0.0698694	0.00121419	0.0413206
1630792_at	rept	3L	40092	76A3-76A3	Dm.7319	-0.0396869	0.00121441	0.0413206
1632378_at						0.085851	0.00121737	0.0413469
1632642_a_at	CG2862	2L	33471	23A5-23A5	Dm.5767	0.0459652	0.00122483	0.041526
1627881_at	salm	2L	34569	2-44 cM	Dm.13505	-0.182252	0.00123578	0.0418225
1640435_at	eIF-1A	3R	44260	91A1-91A1	Dm.1640	0.0358108	0.00126319	0.0425751
1631066_at	rib	2R	44855	2-88 cM	Dm.3492	-0.437276	0.00126457	0.0425751
1626930_at	CG6230	2L	34546	32D4-32D4	Dm.18494	0.0432805	0.00126476	0.0425751
1632759_at	CG15864	3R	50001	84F6-84F6	Dm.24126	0.0703503	0.00127106	0.0426384
1624343_at	Opbp	2R	246618	42C2-42C2	Dm.14929	-0.0668975	0.00127114	0.0426384
1635412_at	CG7422	3L	38868	66A11-66A11	Dm.30116	0.123128	0.00127599	0.0427253
1628237_s_at	CG10602	2L	35146	37B1-37B1	Dm.2753	-0.0525363	0.00127932	0.0427613
1627350_at	CG12420	3R	41249	86A1-86A1	Dm.27254	-0.179624	0.00129231	0.0431176
1638000_at	sala	2L	34570	2-44 cM	Dm.2686	-0.81499	0.00129453	0.0431176
1639448_at	CG12879	3R	43329	98B1-98B1	Dm.33718	-0.103265	0.00129938	0.0432032
1638955_at	CG32277	3L	38393	63B12-63B12	Dm.31164	0.184656	0.00130962	0.0434676
1638872_at	Hsp68	3R	42852	95D11-95D11	Dm.23337	0.0801577	0.00131289	0.0434997
1629573_at						0.0736162	0.00131904	0.0436272
1632251_s_at	Ge-1	2L	34541	32D3-32D3	Dm.12439	-0.0620921	0.00132446	0.043645
1630748_at						0.0740059	0.00132536	0.043645
1623173_at	CG10013	3R	41494	87B6-87B7	Dm.16964	0.299513	0.00132648	0.043645
1635868_at	CG6295	3R	43247	97D13-97D13	Dm.5220	0.25308	0.00135777	0.0443681
1629046_a_at	CG4716	2R	36471	49F13-49F13	Dm.6722	-0.121462	0.00135893	0.0443681
1629459_at	Doc3	3L	39036	66F1-66F1	Dm.5981	-0.0893983	0.001359	0.0443681
1624442_at	CG12586	3R	40574	82C2-82C2	Dm.27203	0.0606247	0.00135925	0.0443681
1635130_a_at	SamDC	2L	34396	31D9-31D9	Dm.2999	0.0432717	0.00136017	0.0443681
1641455_at	CG6762	X	32768	16E2-16E2	Dm.17336	-0.0765533	0.00137885	0.0449002
1637403_at	CG7953	2L	34801	34D7-34D8	Dm.33519	-0.359178	0.00138869	0.0451026
1636611_at	Try29F	2L	34226	29F7-29F7	Dm.2653	-0.287952	0.00138987	0.0451026
1631561_s_at	CG4607	X	31653	6F1-6F3	Dm.12867	0.230703	0.00139363	0.0451026
1641582_at	CG18635	2R	37031	54E8-54E8	Dm.26953	-0.111769	0.00139458	0.0451026
1629745_at	CG6439	3R	42586	93F14-94A1	Dm.11391	-0.195264	0.00140267	0.0452868
1632662_at	CG31007	3R	318553	100B1-100B1	Dm.34051	0.0808043	0.00140543	0.0452988
1631387_at	CG30344	2R	246552	45A12-45A13	Dm.4554	0.0870761	0.00140928	0.0453459
1625120_at	CG33082	X	318857	1E1-1E1	Dm.33846	0.135939	0.00141666	0.045506
1626974_at						0.0676434	0.0014261	0.0457316
1640405_at	l(2)01810	2L	47253	33B9-33B9	Dm.1496	0.0681071	0.00143698	0.0460028
1638042_at						0.0761124	0.00144413	0.0460633
1638903_at	CG5724	3R	41573	87C8-87C8	Dm.16937	0.255327	0.00144422	0.0460633
1634659_at	Dl	3R	42313	3-66.2 cM	Dm.7687	-0.0870652	0.00144616	0.0460633
1635888_at						0.0650017	0.00145056	0.0460785
1635237_at	Ing3	X	32853	17C7-17C7	Dm.10737	-0.0533774	0.0014527	0.0460785
1627862_at	CG15267	2L	34891	35C5-35C5	Dm.30752	-0.13049	0.00145784	0.0460785
1627729_s_at	pUf68	3L	38173	62A2-62A3	Dm.7331	-0.0467423	0.00145801	0.0460785
1633192_at	CG34406	2L	33536	23D4-23D4	Dm.287	0.149506	0.0014588	0.0460785
1631266_a_at	CG5840	3R	42106	90B3-90B3	Dm.20205	-0.128758	0.00147859	0.0466261
1624312_at	CG3326	2L	33544	23E3-23E3	Dm.4220	-0.103437	0.00148788	0.0467781
1626941_at	Best4	3L	39660	71C2-71C2	Dm.27147	0.0918897	0.00148835	0.0467781
1630752_at	CG6982	3R	42691	94C4-94C4	Dm.16593	-0.139519	0.00149677	0.0469454
1637426_at	CG11449	3L	40467	79E4-79E4	Dm.27198	0.0533076	0.00149863	0.0469454
1626133_s_at						0.156093	0.00150652	0.0470995
1633002_at	CG2196	3R	43742	100D2-100D2	Dm.1394	0.171395	0.00150852	0.0470995
1634652_a_at	CG7656	3L	39691	71E1-71E1	Dm.970	-0.0460598	0.00152077	0.0473712
1632487_at	CG14721	3R	41417	86E17-86E17	Dm.31246	-0.0612983	0.00152222	0.0473712
1636928_s_at	CG1486	X	33108	19F4-19F4	Dm.2324	0.0636287	0.00152998	0.0475347
1633411_s_at	CG12546	3L	40483	79F5-79F5	Dm.20584	-0.354509	0.00153745	0.0476163
1624316_at	CG9737	3R	43600	99E3-99E3	Dm.13758	0.0644121	0.00153763	0.0476163
1635678_at	CG11299	2R	37755	59F6-59F7	Dm.2037	0.0470721	0.0015488	0.047884
1631483_at	CG11257	2R	37227	56D3-56D3	Dm.23939	-0.0939662	0.00155464	0.0479211
1640324_at	AnnIX	3R	42492	93B9-93B10	Dm.4864	0.153483	0.00155506	0.0479211
1632774_s_at	CG12065	X	31798	7F5-7F7	Dm.19450	0.0604565	0.00155939	0.0479766
1636968_at	CG5559	2L	35068	36D1-36D1	Dm.17998	0.0843816	0.00157221	0.0482546
1624100_at	CG1529	X	33077	19E7-19E7	Dm.13472	-0.181735	0.00157562	0.0482546
1635447_at	CG4827	2R	36968	54B16-54B17	Dm.1989	0.145957	0.00157606	0.0482546
1637958_at	CG33510	2L	3346224	39A1-39A1	Dm.29247	0.190105	0.00158998	0.0486022
1641480_at						0.0604143	0.00159366	0.0486219
1630027_s_at	Rtnl1	2L	33721	25B9-25C1	Dm.1559	0.0575769	0.00159712	0.0486219
1624759_s_at	Antp	3R	40835	3-47.5 cM	Dm.3803	-0.114496	0.00159832	0.0486219
1626064_at						-0.079931	0.0016023	0.0486648
1633332_at						0.0636614	0.00160776	0.0487285
1623428_at	CG14933	2L	50442	33A3-33A3	Dm.6824	-0.14552	0.00160954	0.0487285
1630039_at	fred	2L	33613	24C9-24D1		0.0816875	0.00162176	0.0490201
1636292_at	Cyp313a4	3R	41563	87C5-87C5	Dm.24058	0.202471	0.00163271	0.0492724
1639632_at	CG1234	3R	40870	84D3-84D3	Dm.4465	-0.0492827	0.00163566	0.049283
1634792_s_at	CG17838	3R	42460	92F12-93A1	Dm.11889	0.110972	0.00164039	0.0493472
1630891_at	CG31010	3R	318555	100A2-100A2	Dm.5235	0.0652922	0.00164409	0.0493802
1625402_at	Ugt36Bb	2L	53512	36B1-36B1		0.0981111	0.00164722	0.0493958
1628335_at	CG5222	3L	39763	72D6-72D6	Dm.977	-0.0761458	0.00165261	0.0494792
1636073_at	CG32344	3L	326208	61C1-61C1	Dm.796	-0.0495911	0.00166678	0.0498245

## Sheet: Ass. with combined fitness
Probe	Symbol	Chromosome	Gene	Cytoband	UniGene	logFC	p.val	adj.p.val
1624819_s_at						-0.912173	1.98847898154459e-20	3.76856536582331e-16
1637182_at	CG9503	X	32424	13A1-13A1	Dm.11854	0.454682	2.43319261212023e-16	2.30569331924513e-12
1625125_at	CG5599	X	32441	13A10-13A10	Dm.165	0.225505	2.42969577001850e-13	1.53491980777969e-09
1632855_at	CG7352	3R	40997	84F13-84F13	Dm.27236	-0.383947	3.4676504723556e-13	1.64297279380208e-09
1631745_at	CG6766	2L	34619	33B10-33B10	Dm.11507	-0.105966	3.80277269952621e-12	1.31931194707797e-08
1639766_at						-0.273372	4.17680017014975e-12	1.31931194707797e-08
1634148_at	CG4842	3L	39817	72E2-72E3	Dm.7978	-0.415911	2.11093847055522e-11	5.71521512770892e-08
1637826_at	CG10623	2L	35153	37B7-37B7	Dm.13519	-0.141696	3.40126991702104e-11	7.41751347110992e-08
1631617_at	CG13742	2R	35916	45A1-45A1	Dm.36644	-0.393591	3.52245785352413e-11	7.41751347110992e-08
1640957_at	Hexo2	X	31808	8A2-8A2	Dm.108	0.229734	4.21611114370732e-11	7.99037383955412e-08
1636960_a_at						-0.141914	5.44937106278049e-11	9.38877094380143e-08
1631077_at	CG16957	2L	34755	34B10-34B10		-0.338258	9.05887021429746e-11	1.43069756917805e-07
1629125_at	gp210	2R	35512	41F9-41F10	Dm.3364	-0.300905	2.30030909122918e-10	3.35349676130581e-07
1635675_at	scro	3LHet	3355151		Dm.3428	-0.364157	5.93066065285881e-10	8.02842004949858e-07
1634062_at	CG14218	X	32949	18D3-18D3	Dm.31108	-0.208859	9.6587774951655e-10	1.22035434058918e-06
1634848_at	SPE	3R	42791	95A7-95A7	Dm.1296	-0.216629	1.16847096881331e-09	1.38405386255936e-06
1636409_at	CG11034	2L	33810	25F5-25F5	Dm.26736	-0.863145	2.00460529715431e-09	2.23478115245109e-06
1626002_at	Roe1	2R	36508	50B1-50B1	Dm.4119	0.199096	2.20648966453652e-09	2.32318845123868e-06
1640129_at	slp1	2L	33607	2-8 cM	Dm.4659	-0.216343	3.13390643603868e-09	3.12598919872658e-06
1639009_at	CG10962	X	31824	8C1-8C4	Dm.111	0.277303	4.08772629383786e-09	3.87352943604075e-06
1627842_at	CG14898	3R	42004	89B18-89B18	Dm.20456	-0.222795	5.19074095499656e-09	4.68452012281404e-06
1623287_at	CG13921	3L	38222	62B1-62B1	Dm.14911	-0.224577	8.24526795028878e-09	7.10292355426695e-06
1628124_at	CG3032	X	31648	6E4-6E4	Dm.14895	-0.219905	1.08838358539368e-08	8.81718500152485e-06
1636728_at	Ptr	2R	35546	42A13-42A13	Dm.17870	-0.37129	1.11657049407237e-08	8.81718500152485e-06
1635527_at	CG5039	3R	43100	96E9-96E9	Dm.11819	-0.173062	1.23499072656392e-08	9.36221769993575e-06
1639221_at	dan	3R	43023	96C3-96C4	Dm.4441	-0.565524	1.32443562598098e-08	9.65411691676595e-06
1639972_at	Dhfr	3R	42003	89B18-89B18	Dm.8025	-0.206553	1.50434993726611e-08	1.05594222263212e-05
1628814_s_at	CG9894	2L	33462	23A3-23A3	Dm.21390	-0.12019	1.80051362509499e-08	1.21869050795715e-05
1625533_at	bsk	2L	44801	2-33 cM	Dm.1448	0.0834539	2.13899137829876e-08	1.39786774487994e-05
1626150_at	tsh	2L	35430	2-55.8 cM	Dm.6988	-0.138024	2.31770699276465e-08	1.46417276422919e-05
1629691_at	CG5028	3R	43102	96E9-96E9	Dm.10835	0.195876	2.42980873783968e-08	1.47701906632808e-05
1630266_at	Ilp4	3L	39152	67C8-67C8	Dm.14249	-0.502824	2.49391146699549e-08	1.47701906632808e-05
1634662_at	Cyp313a1	3R	41759	88C4-88C4	Dm.10064	0.399322	2.64804542516647e-08	1.52078051205318e-05
1628865_at	opa	3R	40605	3-48 cM	Dm.1066	-0.431023	2.91085184295607e-08	1.62254306257951e-05
1631030_at	Dbp80	3LHet	3354919	80F-80F	Dm.20297	-0.0918784	3.11964584164874e-08	1.68924365688363e-05
1638265_s_at						-0.079278	3.27550200062991e-08	1.72436983099828e-05
1639427_at	CG13333	2R	36509	50B1-50B1	Dm.604	-0.453882	3.45650654226201e-08	1.75631905699300e-05
1626309_at	CG6004	3L	39326	68D4-68D4	Dm.20068	-0.238782	3.52153462250603e-08	1.75631905699300e-05
1640167_s_at	CG34104	X	31945	9B1-9B2	Dm.5467	0.402846	4.04436244429403e-08	1.96535274472463e-05
1628792_at	Obp56g	2R	37270	56E3-56E3	Dm.26972	-0.22929	5.47107643873113e-08	2.59219601667081e-05
1639894_at	KP78b	3R	41361	86E2-86E2	Dm.36463	-0.273385	5.84885928077929e-08	2.70359953876412e-05
1639625_at	Vps25	2R	35847	44D5-44D5	Dm.4897	0.117331	8.9868076297395e-08	3.9665753974309e-05
1641693_s_at	CG32158	3L	39835	73A3-73A4	Dm.19275	-0.195419	8.99972256698653e-08	3.9665753974309e-05
1627159_at	CG13427	2R	37316	57A5-57A5	Dm.12452	-0.837907	9.820390672745e-08	4.22991009158780e-05
1629829_at	CG13454	3L	39676	71D4-71D4		-0.171599	1.43592393635102e-07	6.04747343149436e-05
1635937_at	CG4500	2L	34822	34F1-34F1	Dm.11081	-0.362901	1.53143697920657e-07	6.24150613167995e-05
1637569_s_at	BobA	3L	50281	71A2-71A2	Dm.1577	-0.688344	1.54786190475389e-07	6.24150613167995e-05
1632606_a_at	CG33169	3L	40504	80B1-80B1	Dm.20419	-0.155101	1.60619020169196e-07	6.34177431301375e-05
1633480_at	CG5392	3L	39629	71B1-71B1	Dm.12613	0.224139	1.71308811502481e-07	6.62580529713271e-05
1634195_at	CG11093	4	43835	102C6-102C6	Dm.17792	-0.221199	2.48924387249088e-07	9.43522997428945e-05
1640342_at	CG6234	3R	41558	87C3-87C3	Dm.1173	-0.377652	2.58367977773782e-07	9.60115669562493e-05
1636782_at	CG10035	3R	41511	87B9-87B9	Dm.16960	-0.637232	2.67808934858881e-07	9.76060564124135e-05
1624169_at	Ilp7	X	31328	3E2-3E2	Dm.26448	-0.269305	2.75212052751375e-07	9.84116759196992e-05
1633690_at	CG8323	2R	36566	50E1-50E1	Dm.5975	0.104943	2.84306480525435e-07	9.97810447947785e-05
1636068_a_at						-0.0789808	3.50287508779921e-07	0.000120703
1631408_at	SoxN	2L	44275	29F2-29F2	Dm.3272	-0.255445	4.14417760766404e-07	0.000139507
1628768_at	CG4676	2R	36465	49F11-49F11	Dm.16102	-0.286152	4.19579947749437e-07	0.000139507
1627267_at	MESR3	2L	35116	36F7-36F9	Dm.2155	-0.188017	4.58722320068633e-07	0.000149891
1632625_a_at	CG8960	3L	38280	62D2-62D2	Dm.3869	-0.435743	5.37567037003415e-07	0.000172677
1624491_a_at	pdm2	2L	34673	33F2-33F3	Dm.4704	-0.228665	5.79561186423235e-07	0.000183064
1628699_at	Lsp1beta	2L	33274	2-1.9 cM	Dm.2250	0.635488	6.04346148679072e-07	0.000187763
1637086_at	CG11843	3R	43432	98F6-98F6	Dm.16343	-0.231678	6.44324647935826e-07	0.000196955
1637004_at	pcs	2R	36674	51D6-51D7	Dm.4202	-0.0860399	6.82293278328566e-07	0.000205251
1638508_at	CG14934	2L	34597	33A3-33A4	Dm.27624	-0.497008	6.94985006666681e-07	0.000205802
1634408_at	CG10209	2R	36652	51C5-51C5	Dm.629	-0.0858031	7.14610019171397e-07	0.000208358
1629753_at	Kr	2R	38012	2-107.6 cM	Dm.2786	-0.383716	7.37509765968908e-07	0.000211777
1635060_at	CG15068	2R	50206	55C4-55C4	Dm.15921	-0.159653	7.81921532564888e-07	0.000221179
1624476_at	Tom	3L	39619	71A3-71A3	Dm.3033	-0.637959	8.1013608946196e-07	0.00022579
1631239_s_at	CG31131	3R	318603	98B6-98B6	Dm.31350	-0.483723	9.9424705580787e-07	0.000273087
1626027_at	Sr-CII	2R	44219	48E10-48E10	Dm.1853	-0.616257	1.08094703726229e-06	0.000292659
1628963_at	CG4716	2R	36471	49F13-49F13	Dm.6722	-0.176972	1.17902207688734e-06	0.000312605
1628084_at	BobA	3L	50281	71A2-71A2	Dm.1577	-0.805763	1.18760902084700e-06	0.000312605
1633881_at						-0.164151	1.20427815736140e-06	0.00031265
1625134_at	p53	3R	2768677	94D10-94D10	Dm.3257	-0.0932759	1.26175408434882e-06	0.000323145
1634127_a_at	CG13029	3L	39886	73D3-73D3	Dm.29701	-0.227115	1.30329360179227e-06	0.000329334
1628813_at	CG31381	3R	192528	96B2-96B2	Dm.36687	-0.128892	1.32235758194011e-06	0.000329754
1641370_s_at	CG4199	X	31174	2C9-2C10	Dm.20997	0.142482	1.41006064274767e-06	0.000347058
1623950_s_at	Ama	3R	40831	84A5-84A5	Dm.1081	-0.547271	1.46543735698093e-06	0.000355447
1638448_at						0.150241	1.50722464847248e-06	0.000355447
1641010_at	CG34224	2R	5740585		Dm.34788	-0.453854	1.52203110103568e-06	0.000355447
1627053_at	slp2	2L	33608	2-8 cM	Dm.3388	-0.134903	1.52742879738442e-06	0.000355447
1636672_at	Brd	3L	39620	3-42 cM	Dm.2286	-0.572559	1.53791902197279e-06	0.000355447
1631193_at	CG3014	3R	40922	84E1-84E1		-0.151083	1.58653627479036e-06	0.000362265
1640002_at	CG4586	X	31641	6E4-6E4	Dm.11605	-0.178645	1.73538269698018e-06	0.000391535
1628604_at	D	3L	39570	3-40.7 cM	Dm.1835	-0.212194	1.80018943982373e-06	0.000401379
1639183_a_at	mira	3R	42379	3-67.7 cM	Dm.2993	-0.362841	1.83208035144925e-06	0.000403739
1640208_s_at	Antp	3R	40835	3-47.5 cM	Dm.3803	-0.154394	1.93625912608965e-06	0.000421793
1634569_at	CG34051	2L	3885660		Dm.30024	-0.13783	2.03474204870185e-06	0.000438209
1628720_at	CG4440	2L	50458	35F1-35F1	Dm.6117	-0.901764	2.13867453310552e-06	0.000455418
1636688_at	Cyp4s3	X	32444	13A12-13A12	Dm.19710	-0.292457	2.19691975186074e-06	0.000462622
1632190_at	CG4542	X	31623	6D3-6D3	Dm.59	-0.152935	2.28883283891163e-06	0.000476681
1634044_at	bib	2L	34330	2-34.7 cM	Dm.3236	-0.31696	2.31445129907441e-06	0.000476777
1636998_at	sca	2R	36411	2-66.7 cM	Dm.4735	-0.30057	2.42325905186198e-06	0.000492774
1625174_at	CG15067	2R	37102	55C4-55C4	Dm.23531	-0.19918	2.44410687217397e-06	0.000492774
1641722_at	Reg-2	3L	38075	61C7-61C7	Dm.2447	-0.159053	2.50082486069271e-06	0.000498901
1633515_s_at	ago	3L	38516	64A11-64A12	Dm.2559	-0.0646559	2.65614851061454e-06	0.000524368
1630349_at						0.106527	2.77371619208874e-06	0.000532589
1641489_at	CG33169	3L	40504	80B1-80B1	Dm.20419	-0.120226	2.78109586967954e-06	0.000532589
1628177_at	jhamt	2L	34977	35F12-35F12	Dm.5618	0.513305	2.78209491141272e-06	0.000532589
1633928_at	CG15721	X	32247	11D5-11D5	Dm.26619	0.243689	2.86103506951457e-06	0.000542223
1632430_at	Tsf1	X	32821	17A9-17A9	Dm.6693	0.362268	3.28636458642218e-06	0.000616665
1628628_at	CalpA	2R	37232	56D5-56D5	Dm.1726	-0.132975	4.46912986246009e-06	0.000830382
1634150_s_at	Hr78	3L	40378	78D4-78D4	Dm.6935	0.118691	4.53936872957846e-06	0.000835244
1638592_at	CG6560	3R	42580	93F14-93F14	Dm.20224	0.140549	4.6847034745733e-06	0.000853697
1633471_at	Prx2540-2	2R	36098	47A7-47A7	Dm.14039	0.198843	4.7851062021856e-06	0.000863689
1633675_at	CG30008	2R	246388	46C2-46C2	Dm.19190	-0.225101	5.1863480316688e-06	0.00092728
1623425_at	Buffy	2R	36251	48C1-48C1	Dm.3310	0.139175	5.46374215296805e-06	0.000963313
1633470_at	RN-tre	2R	36554	50C23-50C23	Dm.614	0.2219	5.48954403375769e-06	0.000963313
1627637_at						-0.239707	5.54716989832805e-06	0.000964495
1634658_a_at	nemy	2R	36396	49B12-49B12	Dm.33461	-0.168806	5.6769765983904e-06	0.000978091
1624225_at	danr	3R	43020	96C2-96C2	Dm.5188	-0.235811	5.87800752681105e-06	0.00100031
1638103_at	CG6661	3L	39556	70C15-70C15	Dm.26282	-0.261527	5.91149046682584e-06	0.00100031
1626840_a_at						-0.0625635	6.0822630135744e-06	0.0010201
1632818_at	CG32281	3L	317953	63B8-63B8	Dm.33578	-0.0994258	6.45171464069225e-06	0.00107257
1638064_a_at						-0.14138	6.51831535604962e-06	0.00107422
1628732_at	pon	X	31394	4C10-4C10	Dm.1681	-0.240822	6.87012612747377e-06	0.00112244
1623391_at	sisA	X	32068	1-34.3 cM	Dm.2617	-0.201983	6.95218641314093e-06	0.00112614
1628121_at	Osi14	3R	40770	83E2-83E2	Dm.4253	0.114463	7.07711560975062e-06	0.00112818
1641398_s_at	LBR	2R	37482	57F10-57F11	Dm.6462	-0.280597	7.08383498077629e-06	0.00112818
1622896_at	pinta	3R	42635	94A12-94A13	Dm.16609	-0.185821	7.48958208375162e-06	0.00117885
1638000_at	sala	2L	34570	2-44 cM	Dm.2686	-0.791847	7.60483742887564e-06	0.00117885
1636551_at	CG14683	3R	41278	86C4-86C4	Dm.14326	0.0908203	7.63112652999878e-06	0.00117885
1637671_a_at	CG14767	2R	50250	44E2-44E3	Dm.4696	-0.0464616	7.65760373302153e-06	0.00117885
1631441_s_at	CG7447	3L	38540	64B3-64B4	Dm.3681	-0.126583	7.71301397349279e-06	0.00117885
1626045_at	Rpb4	3R	326128	90F10-90F11	Dm.13710	0.119053	7.80572610567637e-06	0.00118347
1631250_at	ind	3L	2768974	71B2-71B2	Dm.1954	-0.116016	7.95554787198282e-06	0.00119662
1636646_at	sna	2L	34908	2-51 cM	Dm.3035	-0.255777	8.8523065595911e-06	0.00132102
1635674_at	CG6901	3R	41977	89B12-89B12	Dm.27311	-0.169257	8.98499430394053e-06	0.00133034
1638400_at	CG8503	2R	36581	50E5-50E6	Dm.4608	-0.142366	9.9724453012311e-06	0.0014651
1634944_at	l(2)tid	2R	48844	59F6-59F6	Dm.19638	0.13415	1.08584615055458e-05	0.001583
1632087_at	CG9928	2L	34704	34A6-34A6	Dm.20729	0.187487	1.12406247525868e-05	0.0016262
1637009_at	CG17689	3L	39522	70B3-70B3	Dm.18611	-0.120127	1.20435151402242e-05	0.00172916
1628334_at	m4	3R	43157	3-89.1 cM	Dm.25014	-0.279683	1.24914524859877e-05	0.00177999
1627088_at	fit	3R	42578	93F14-93F14	Dm.5780	0.610211	1.26278574798187e-05	0.00178599
1637246_a_at	CG32627	X	32329	12B3-12B4	Dm.1940	-0.153215	1.28356305276879e-05	0.00180193
1635450_a_at	smp-30	3R	41786	88D2-88D2	Dm.2426	-0.228101	1.31811472867248e-05	0.00183683
1633411_s_at	CG12546	3L	40483	79F5-79F5	Dm.20584	-0.410133	1.35718585704476e-05	0.00187747
1633957_s_at	CG5316	3R	42322	92A3-92A3	Dm.13958	0.1159	1.43028914591886e-05	0.00196426
1641623_at	CG15917	2R	36936	54A1-54A1	Dm.23932	-0.122333	1.46472635041833e-05	0.00199186
1631026_at	CG40346	3RHet	3354969		Dm.28686	0.0962121	1.47140266794699e-05	0.00199186
1624497_at						-0.149673	1.61025808606797e-05	0.00216437
1639564_a_at	CG7768	3L	39573	70D4-70D4	Dm.956	0.133651	1.68954622595307e-05	0.00224875
1634370_a_at	pnr	3R	44849	3-58 cM	Dm.7432	-0.235428	1.69676621731452e-05	0.00224875
1634413_at	run	X	33059	1-65 cM	Dm.2688	-0.218894	1.71687093493875e-05	0.00225959
1624727_s_at	Ubp64E	3L	38644	64E5-64E6	Dm.3704	-0.156597	1.78509709698288e-05	0.00233318
1629118_at	PGRP-SC2	2R	35862	44E2-44E2	Dm.23629	-0.407631	1.85602913950333e-05	0.00240928
1623428_at	CG14933	2L	50442	33A3-33A3	Dm.6824	-0.168774	1.88917142593092e-05	0.00242229
1640477_at	tilB	X	33130	20B1-20B1	Dm.12214	-0.156032	1.89161847876413e-05	0.00242229
1635921_at	CG3502	2R	37695	59D7-59D7		-0.150878	1.93007657494854e-05	0.00245495
1625794_at	CG5830	3L	39748	72C1-72C2	Dm.15257	-0.115783	1.98806787362225e-05	0.00251186
1626782_at	CG17331	2L	34999	36A12-36A12	Dm.11371	-0.0766762	2.13484565361769e-05	0.00267944
1631435_at	CG7988	3R	42180	90F7-90F7	Dm.20211	-0.08754	2.16729800465503e-05	0.00270228
1637830_s_at	CG31145	3R	42784	95A4-95A7	Dm.10845	-0.110888	2.33108923138747e-05	0.0028875
1632735_at						-0.163704	2.69568964847479e-05	0.0032832
1627350_at	CG12420	3R	41249	86A1-86A1	Dm.27254	-0.210413	2.72130722044807e-05	0.0032832
1639235_at	trn	3L	39491	70A1-70A1	Dm.2255	-0.180413	2.72964656701524e-05	0.0032832
1631065_at	CG15480	2L	34723	34A10-34A10	Dm.25682	-0.126724	2.73159395020844e-05	0.0032832
1639374_s_at	Amy-d	2R	36932	53F12-53F12	Dm.18520	0.240892	2.73715191102009e-05	0.0032832
1627704_a_at	Traf4	2L	33638	24E1-24E4	Dm.3100	-0.145436	2.84824747752861e-05	0.00339497
1624156_at	Ugt86Da	3R	53510	86D5-86D5	Dm.3806	0.121261	2.92790096209823e-05	0.0034681
1640360_at	IM2	2R	49802	55C4-55C4	Dm.21715	-0.206414	2.97820275954983e-05	0.00350059
1626417_at						-0.218051	3.00347039653147e-05	0.00350059
1631165_at	CG4688	2R	36467	49F12-49F12	Dm.5788	-0.220008	3.01074476609401e-05	0.00350059
1637859_at	ATbp	XHet	5740592		Dm.19509	-0.376517	3.11636766371189e-05	0.0036013
1639118_a_at	Hrb87F	3R	48535	87F7-87F7	Dm.1711	0.120264	3.20192059118624e-05	0.00366309
1628621_at	mRpS18C	3R	43609	99F4-99F4	Dm.28359	-0.063218	3.20849261832192e-05	0.00366309
1625551_at	JhI-1	2R	36086	47A1-47A1	Dm.2795	0.140755	3.23948733701288e-05	0.00367633
1627507_at	CG5704	3L	48613	62D1-62D1	Dm.11270	-0.131043	3.29332485831246e-05	0.00371518
1637819_at	CG6192	2L	34542	32D3-32D3	Dm.7219	-0.159975	3.37538888082941e-05	0.00378523
1631175_a_at	CG10283	2L	35102	36F5-36F5	Dm.3570	-0.106757	3.42595727675605e-05	0.00381934
1637536_at	CG14303	3R	42236	91B7-91B8	Dm.13713	0.161802	3.46949354558413e-05	0.00384525
1641639_at	esg	2L	34903	35D2-35D2	Dm.4764	-0.227079	3.55627886686279e-05	0.00391852
1637490_at	CG13314	3L	39030	66F1-66F1	Dm.900	0.0952053	3.66635004306651e-05	0.00401645
1625745_at	CG31643	2L	318867	26B3-26B3	Dm.14122	-0.117775	3.87960854959632e-05	0.00422565
1638393_at						-0.141139	4.02398828414703e-05	0.00435786
1635522_a_at	santa-maria	2L	34024	28A1-28A1	Dm.4555	-0.133678	4.06703782386419e-05	0.00437946
1632400_at	CG3841	2L	34278	30B12-30C1	Dm.19805	0.241827	4.28170437073877e-05	0.00458457
1637278_at	tin	3R	42536	93D9-93D9	Dm.21675	-0.125132	4.32026454087604e-05	0.00459987
1626344_at	CG14980	3L	38455	63F5-63F5	Dm.5809	-0.0794747	4.43648439316043e-05	0.00469722
1639763_at	CG3420	2R	35585	42C8-42C8	Dm.14235	-0.0915716	4.47986833418264e-05	0.0047168
1634583_s_at	CG4822	2L	33170	21B2-21B2	Dm.11384	-0.11595	4.52629357691286e-05	0.00473935
1635980_s_at	CG12991	X	32734	16B6-16B7	Dm.13387	0.126025	4.56530908861396e-05	0.00475394
1639902_at	ventrally-expressed-protein-D	2R	117331	58D7-58D7	Dm.3307	-0.177793	4.78404518634564e-05	0.00495449
1628648_at	CG3909	3R	41226	85F7-85F7	Dm.3198	-0.0681329	4.86571246460079e-05	0.00501168
1641707_at	Ufd1-like	3L	39254	68A7-68A7	Dm.927	-0.0687089	4.89992123561868e-05	0.00501964
1630299_at	CG17325	2L	50467	37A4-37A5		-0.220036	5.09891958689747e-05	0.00517274
1638307_s_at						0.0907168	5.1039572445657e-05	0.00517274
1624939_at	Cyp6a21	2R	36665	51D1-51D1	Dm.26313	0.219536	5.18906376315146e-05	0.00521929
1637958_at	CG33510	2L	3346224	39A1-39A1	Dm.29247	0.220923	5.20497276784267e-05	0.00521929
1640221_at	CG10479	3L	38674	65A1-65A2	Dm.860	-0.105866	5.47968284524737e-05	0.00546508
1631168_at	CG5687	3L	38255	62B11-62B11	Dm.823	-0.148736	5.50775890674451e-05	0.00546508
1622985_at	CG14325	3R	42123	90B6-90B7		0.0900187	5.68612437120991e-05	0.00559401
1633192_at	CG34406	2L	33536	23D4-23D4	Dm.287	0.143423	5.72091365142747e-05	0.00559401
1633647_at	Cpr49Ah	2R	36354	49A3-49A3	Dm.26914	0.0915496	5.73233019623774e-05	0.00559401
1634955_at	mtacp1	3L	38154	61F6-61F6	Dm.3108	-0.110619	5.75576224759004e-05	0.00559401
1639640_at	CG32485	3L	38363	63A5-63A5	Dm.22434	-0.0906141	5.99141285645373e-05	0.00579333
1637403_at	CG7953	2L	34801	34D7-34D8	Dm.33519	-0.362229	6.22420322430943e-05	0.00596019
1625166_at	CG15456	X	50123	19D1-19D1	Dm.27595	-0.141409	6.22687857528074e-05	0.00596019
1631006_a_at	CG10171	3L	39501	70A7-70A8	Dm.952	0.0969267	6.28433760037855e-05	0.00596129
1633870_at	CG9436	2R	35586	42C8-42C8	Dm.11553	0.176975	6.29093059503794e-05	0.00596129
1636764_at	CG31075	3R	43244	97D12-97D12	Dm.5825	0.21497	6.35258035958975e-05	0.00598976
1635769_at	CG8773	3R	41634	87E4-87E4		0.276296	6.4255281137967e-05	0.00602854
1636736_s_at	CG31274	3R	318655	89E6-89E6	Dm.36681	-0.141723	6.52628910126822e-05	0.00608716
1636292_at	Cyp313a4	3R	41563	87C5-87C5	Dm.24058	0.184191	6.55224279700054e-05	0.00608716
1625760_at	CG30272	2R	246519	59B2-59B2	Dm.23754	0.421132	6.68828804562958e-05	0.00618324
1640755_at	Cyp6a8	2R	36666	51D1-51D1	Dm.6618	0.392511	6.83812071469186e-05	0.00629107
1625402_at	Ugt36Bb	2L	53512	36B1-36B1		0.125957	6.94337306685751e-05	0.00635704
1638338_a_at	Fbp1	3L	39566	70D2-70D2	Dm.7260	-0.163822	7.09749390839712e-05	0.00646691
1630274_s_at	CG12099	3L	38181	62A5-62A5	Dm.812	-0.0971102	7.17769494181928e-05	0.00650869
1633425_at	Smvt	3R	43744	100D2-100D2	Dm.4934	0.234253	7.33932597792417e-05	0.00662357
1631066_at	rib	2R	44855	2-88 cM	Dm.3492	-0.426039	7.42817397565307e-05	0.00667198
1633545_at	PGRP-SD	3L	38858	66A8-66A8	Dm.33934	0.266987	7.65769471839503e-05	0.00684194
1623518_s_at	CG6782	3R	3772221	86E10-86E10	Dm.21313	0.0901485	7.70914212047042e-05	0.00684194
1631529_at	Ser12	2L	33406	22D5-22D5	Dm.18408	0.279081	7.74859167369188e-05	0.00684194
1622921_at	CG32022	3L	317826	66D11-66D11	Dm.14580	0.066713	7.76724292549772e-05	0.00684194
1628237_s_at	CG10602	2L	35146	37B1-37B1	Dm.2753	-0.0639124	7.81656781318853e-05	0.00684194
1635136_at	CG30471	2R	246633	52A10-52A10	Dm.26408	0.10197	7.83401076387049e-05	0.00684194
1627520_at						0.0965883	8.14920507173862e-05	0.00708457
1634928_at	ImpE2	3L	38432	63E2-63E2	Dm.3664	-0.152044	8.26297874939826e-05	0.00713021
1629953_at	gt	X	31227	1-0.9 cM	Dm.5740	-0.123162	8.27694794259436e-05	0.00713021
1628474_at	CG16712	2L	33592	24B3-24B3	Dm.6308	-0.133544	8.39844103105328e-05	0.0071971
1637094_at	CG17564	2L	35205	37D2-37D2	Dm.11949	0.139473	8.46333597841589e-05	0.0071971
1636905_at	lea	2L	44522	2-3 cM	Dm.1441	-0.267912	8.46851621966286e-05	0.0071971
1630543_at	CG5161	3L	39769	72D9-72D9	Dm.18901	-0.0825006	8.51450563868896e-05	0.00720388
1641270_at	CG8745	3L	39530	70C4-70C5	Dm.3716	-0.358966	8.5788590984215e-05	0.00722607
1629875_a_at	Cyp4d1	X	31188	2D5-2D6	Dm.4852	0.306303	8.76605655221194e-05	0.00729109
1628613_a_at	CG30494	2R	35698	43E6-43E6	Dm.19215	0.141028	8.79617218581277e-05	0.00729109
1626831_at	CG6579	2L	34647	33D2-33D3	Dm.6694	-0.0757441	8.8198710917131e-05	0.00729109
1628317_at	CG14410	X	32409	12F5-12F5	Dm.23816	-0.179384	8.8269733496914e-05	0.00729109
1627262_at	Btd	X	31552	5E1-5E1	Dm.26470	-0.168732	8.84841480615211e-05	0.00729109
1625044_at	CG8891	2L	33718	25B5-25B5	Dm.18782	0.139074	8.89670083371719e-05	0.00729915
1627862_at	CG15267	2L	34891	35C5-35C5	Dm.30752	-0.136994	8.96281734624168e-05	0.00732169
1638264_at	CG1304	X	33074	19E5-19E5	Dm.12834	-1.06177	9.3047558229381e-05	0.0075475
1635741_a_at	Patsas	2L	34634	33C4-33C4	Dm.23204	-0.142545	9.31888474157642e-05	0.0075475
1626941_at	Best4	3L	39660	71C2-71C2	Dm.27147	0.149121	9.5625390429297e-05	0.00771188
1638953_a_at	drpr	3L	38218	62B1-62B1	Dm.3167	-0.064739	9.8504286405171e-05	0.0079104
1627194_at	l(1)sc	X	30983	1-0.0 cM	Dm.1705	-0.252373	0.000101314	0.00810167
1630361_at	nkd	3L	44843	3-47 cM	Dm.1816	-0.186896	0.00010175	0.00810234
1628232_at	CG30046	2R	36334	48F7-48F7	Dm.14461	-0.138888	0.000105357	0.00835449
1639727_at	CG7601	3R	43502	99B9-99B9	Dm.3158	-0.103073	0.000106612	0.00841882
1639729_s_at						0.355302	0.000108013	0.008494
1630573_at	CG6498	3L	39686	71E1-71E1	Dm.18669	-0.0891711	0.000109244	0.00855533
1639442_a_at	Tsf1	X	32821	17A9-17A9	Dm.6693	0.300993	0.000111501	0.00869619
1623616_at						-0.0844384	0.000112231	0.00871279
1635686_at	CG14110	3L	39500	70A7-70A7	Dm.4908	0.0934984	0.000112919	0.00871279
1640324_at	AnnIX	3R	42492	93B9-93B10	Dm.4864	0.154678	0.000113093	0.00871279
1628394_at						0.0873516	0.000114371	0.00876203
1623658_at	CG13306	3L	50301	66D12-66D12	Dm.27838	-0.125423	0.000115007	0.00876203
1625430_at	CG14022	2L	33763	25D6-25D6	Dm.20546	-0.138132	0.000115681	0.00876203
1633058_at	halo	2L	33334	22A2-22A2	Dm.6052	-0.207591	0.000115999	0.00876203
1625755_at	CG1291	3L	38374	63B5-63B6	Dm.832	-0.112007	0.000116044	0.00876203
1641134_at	CG7277	2L	33777	25E5-25E5	Dm.311	-0.0698184	0.000121195	0.00911183
1632358_at						-0.0992192	0.000121639	0.00911183
1624007_at	CG6304	2L	35032	36B6-36B6	Dm.4637	0.127705	0.000123047	0.00918105
1625538_at	Jon66Ci	3L	38952	66C10-66C10	Dm.5460	-0.449679	0.000125845	0.00935301
1628579_at						-0.206517	0.000129828	0.00961131
1628989_at						0.293532	0.000130839	0.00964846
1625196_a_at	CG14995	3L	38487	64A5-64A6	Dm.7317	0.101372	0.000132798	0.00975502
1636879_at	CG14356	3R	41722	88A9-88A9	Dm.5944	-0.174332	0.000137554	0.0100653
1636378_a_at	Syn	3R	41247	85F16-86A1	Dm.6815	-0.161455	0.000140742	0.010259
1630476_s_at	nahoda	2R	37641	59B4-59B4	Dm.4913	-0.0919333	0.000142306	0.0103283
1631143_at	CG32169	3L	39919	73E5-73E6	Dm.22292	0.074419	0.000142783	0.0103283
1632210_at	CG30091	2R	246449	52B5-52B5	Dm.26396	-0.265832	0.000143933	0.0103719
1624787_s_at	CG16959	3L	39648	71B5-71B5	Dm.965	0.151883	0.000147075	0.0105582
1624922_at						-0.0874639	0.000147877	0.0105757
1622908_a_at	CG10962	X	31824	8C1-8C4	Dm.111	-0.240843	0.000148758	0.0105897
1626815_a_at	CG9264	2L	35370	39A1-39A1	Dm.11121	-0.127858	0.00014919	0.0105897
1637804_at	CG18673	3R	50102	100B9-100B9	Dm.31223	0.20366	0.000153874	0.0108814
1631608_at	CG6954	3R	42676	94C1-94C1	Dm.3687	-0.290687	0.000163438	0.0115148
1640097_at	Pxn	3L	38326	62E7-62E7	Dm.8030	0.137378	0.000169208	0.0118104
1629195_at	CG4851	2L	34564	32E2-32E2	Dm.406	-0.0948349	0.000169442	0.0118104
1625587_at	Jheh3	2R	37182	55F8-55F8	Dm.694	0.159792	0.000169504	0.0118104
1631614_at	CG5190	2R	37124	55C9-55C9	Dm.12102	-0.100327	0.00017184	0.0119294
1635666_at	His2B:CG17949	2L	326273	39D3-39D3	Dm.30218	-0.153205	0.000173957	0.0120022
1632239_at	Obp85a	3R	41006	85A1-85A1	Dm.34083	0.0860072	0.000174156	0.0120022
1625912_at						0.0793305	0.000176187	0.0120982
1638042_at						0.08779	0.000182825	0.0125087
1641173_at						0.0821144	0.000183689	0.0125226
1636958_s_at	l(2)k01209	2R	36953	54B7-54B7	Dm.10860	-0.0831649	0.000185516	0.0126018
1624984_at	CG8021	3R	41021	85A5-85A5	Dm.7901	-0.11124	0.00019097	0.012926
1633701_at	CG16985	3L	38323	62E7-62E7	Dm.6019	0.125413	0.000193288	0.0130363
1629745_at	CG6439	3R	42586	93F14-94A1	Dm.11391	-0.194932	0.000194539	0.0130741
1634507_s_at	CG17549	2L	35212	37D4-37D4	Dm.471	-0.10935	0.000199072	0.0133315
1628298_at	Dox-A3	2R	44513	59C3-59C3	Dm.1829	-0.156326	0.000205328	0.013702
1629252_at	CG14657	3R	40602	82D6-82D6	Dm.14498	0.110741	0.000207303	0.0137853
1639304_at						0.0876829	0.000208106	0.0137903
1639741_at	HLHm5	3R	43158	3-89.1 cM	Dm.2352	-0.199739	0.000210906	0.0139076
1641718_at	CG1427	3R	40681	83B4-83B4		-0.0670502	0.000211344	0.0139076
1625814_at	CG8230	2R	35897	44F9-44F10	Dm.536	0.0663969	0.000212637	0.0139443
1634796_at	CG17219	2L	33515	23C4-23C5	Dm.5970	-0.127438	0.000215884	0.0141067
1631581_at	CG3014	3R	40922	84E1-84E1		-0.15122	0.000216602	0.0141067
1633283_at	CG6764	3R	41372	86E5-86E5	Dm.7258	-0.0570083	0.00021952	0.0142105
1634838_at	CG10638	3L	39424	69C3-69C4	Dm.4885	-0.145809	0.000219695	0.0142105
1640990_at	CG13998	2L	50423	26A3-26A3	Dm.27650	-0.133451	0.000221208	0.0142408
1634573_a_at						-0.0902586	0.000221667	0.0142408
1624090_at	CG34324	X	32302		Dm.31087	-0.120806	0.000223088	0.014267
1641627_at	CG9396	3R	41156	85D25-85D25	Dm.14357	0.1726	0.000224575	0.014267
1635328_at	Oamb	3R	43982	92F6-92F8	Dm.3235	-0.104146	0.000224603	0.014267
1629811_at	CG9619	3L	40102	76A3-76A4	Dm.2224	-0.200874	0.000225086	0.014267
1634063_a_at	stumps	3R	41770	88C8-88C9	Dm.1198	-0.124176	0.000225855	0.014268
1624100_at	CG1529	X	33077	19E7-19E7	Dm.13472	-0.184745	0.000227078	0.0142976
1625122_at	Obp99c	3R	43494	99B7-99B7	Dm.6182	0.142671	0.000229092	0.0143362
1624395_at	CG31102	3R	326118	96D1-96D1	Dm.21115	-0.123713	0.000229203	0.0143362
1623848_a_at						0.290991	0.000236239	0.0147276
1638481_at	CG2736	2R	37998	60E11-60E11	Dm.789	0.167286	0.000239159	0.0148608
1630454_at	CG14086	3L	40100	76A3-76A3	Dm.27177	0.0778713	0.000239981	0.0148631
1631234_at	CG18173	3L	38220	62B1-62B1	Dm.6032	0.170324	0.000248754	0.0153563
1625042_at	CG31288	3R	318664	96D1-96D1		0.283262	0.00024991	0.0153776
1627445_s_at	en	2R	36240	2-62.0 cM	Dm.22056	-0.170077	0.000250802	0.0153825
1639934_at	CG31272	3R	326130	86C5-86C5	Dm.21371	0.331955	0.00025287	0.0154593
1626404_a_at	bsk	2L	44801	2-33 cM	Dm.1448	0.0797366	0.000254538	0.0154746
1640407_at	CG9897	2R	37651	59C1-59C1	Dm.31006	0.161458	0.000254753	0.0154746
1626175_at	CG11534	3L	39381	68F5-68F5	Dm.4305	-0.0798379	0.00025785	0.0156127
1625202_at						0.0901176	0.00026367	0.0159143
1623573_s_at	CG11266	2L	33989	27D5-27D5	Dm.7322	-0.0615285	0.000270365	0.0162665
1640737_at						0.102616	0.000273219	0.0163241
1634112_a_at	CG5174	2R	37117	55C8-55C9	Dm.7079	-0.0491562	0.000273328	0.0163241
1626422_at						0.0800645	0.000274336	0.0163241
1637611_at	Yippee	X	32295	11F1-11F1	Dm.3461	-0.0518682	0.000274767	0.0163241
1641375_at	CG6813	3R	41396	86E13-86E13	Dm.27262	-0.133162	0.000275756	0.0163317
1632207_a_at	p130CAS	3L	38021	61B1-61B2		-0.105677	0.000282304	0.0166674
1624137_at	CG11911	2L	33206	21B8-21B8	Dm.29245	-0.2446	0.000287158	0.0169013
1633086_s_at	CG1213	3R	40728	83C5-83C5	Dm.7356	-0.119933	0.000295717	0.0172162
1636667_at						0.0850396	0.000296676	0.0172162
1624061_at	Vm32E	2L	34558	32E1-32E1	Dm.27683	-0.254431	0.000298407	0.0172162
1627216_s_at	Zyx102EF	4	317824	102D3-102D3	Dm.20809	-0.0767418	0.000298419	0.0172162
1632098_at	CG4364	2L	34287	30C5-30C6	Dm.372	-0.0710664	0.000299359	0.0172162
1625114_at	Cyp310a1	2L	35115	36F8-36F8	Dm.457	-0.226586	0.000299364	0.0172162
1639605_at	CG33993	3L	3885637	65A1-65A1	Dm.29571	0.0790016	0.000299645	0.0172162
1641074_s_at	Myo31DF	2L	34445	31F1-31F4	Dm.5426	0.0691242	0.000300592	0.0172162
1628726_s_at	Rgl	3L	44115	70C5-70C5	Dm.6516	0.100504	0.000300684	0.0172162
1631680_a_at						0.0930595	0.000305261	0.0174256
1634986_at	CG32821	X	318229	19A2-19A2	Dm.26543	0.0795338	0.00031173	0.0176369
1636606_at	sll	3R	42115	90B6-90B6	Dm.7828	0.07028	0.000312065	0.0176369
1639237_at						0.0837456	0.000312131	0.0176369
1632179_at	Sptr	X	31781	7E11-7E11	Dm.1950	0.0832221	0.000312892	0.0176369
1640631_at	CG32809	X	31121	2B6-2B7	Dm.12253	0.1505	0.000313616	0.0176369
1637029_at						0.095877	0.000318282	0.0178464
1624288_at	CG10654	3L	39428	69C4-69C4	Dm.5793	-0.131133	0.000323935	0.0180895
1623173_at	CG10013	3R	41494	87B6-87B7	Dm.16964	0.251125	0.000324526	0.0180895
1628543_a_at	Fas3	2L	35097	36F2-36F4	Dm.6733	0.0907994	0.000328284	0.0182453
1636888_a_at	Aph-4	3R	43671	100B1-100B1	Dm.5439	-0.130025	0.000329478	0.0182581
1624377_s_at	CG32594	X	32430	13A5-13A5	Dm.7134	0.196613	0.000336454	0.0185903
1629474_at	CG11368	X	50397	7B2-7B2	Dm.20543	-0.147807	0.000342282	0.0187642
1638596_at	ac	X	30981	1-0.0 cM	Dm.25370	-0.129808	0.000343336	0.0187642
1624997_s_at	Sep5	2R	43990	43F8-43F8	Dm.3096	-0.113431	0.000343797	0.0187642
1638586_at	hkb	3R	40549	82A4-82A4	Dm.2495	-0.13934	0.000344318	0.0187642
1629955_at	CG13309	3L	39012	66D15-66D15	Dm.27092	-0.277265	0.000344551	0.0187642
1629702_a_at						-0.149091	0.000346303	0.0188055
1625634_at	Dbp45A	2R	35917	45A2-45A2	Dm.4231	-0.0684296	0.00034895	0.0188952
1630244_s_at	CG31809	2L	318954	36B2-36B2	Dm.30845	-0.286703	0.000350429	0.0189212
1638810_at	Faa	3L	45577	64A5-64A5	Dm.1793	-0.12429	0.000352774	0.0189937
1638476_s_at						0.186353	0.000356395	0.0191343
1636089_at	comm	3L	39717	71F2-71F2	Dm.2546	-0.116043	0.00036059	0.0193048
1623840_at	CG18607	2R	37213	56C8-56C8	Dm.26965	0.113193	0.000362509	0.0193529
1637430_s_at	CG1572	X	32098	10C5-10C6	Dm.10900	0.140067	0.000364578	0.0194087
1634373_a_at	CG13492	2R	37487	58A2-58A2	Dm.23947	0.159625	0.000366745	0.0194693
1624133_at						0.080911	0.000371031	0.0196184
1628335_at	CG5222	3L	39763	72D6-72D6	Dm.977	-0.0833136	0.000373623	0.0196184
1629046_a_at	CG4716	2R	36471	49F13-49F13	Dm.6722	-0.133636	0.000374345	0.0196184
1628149_a_at	Pak3	3R	41995	89B16-89B17	Dm.6255	0.0637975	0.000374442	0.0196184
1638811_at	Sug	3L	39314	68D2-68D2		0.109046	0.000374729	0.0196184
1623596_at	Cpr72Eb	3L	39815	72E2-72E2	Dm.27155	0.0810761	0.000381912	0.0199394
1623299_at	Mmp2	2R	35997	45F6-46A1	Dm.11246	0.130496	0.000392786	0.0204508
1625740_at	CG7466	2L	34099	28D3-28D11	Dm.2153	0.0982389	0.000399152	0.0207253
1631243_s_at	l(3)05822	3R	47260	91A1-91A2	Dm.33520	0.112972	0.000410688	0.021266
1624438_at	CG5017	3R	43343	98B5-98B5	Dm.7897	0.116281	0.000413171	0.0213363
1638717_at	CG10932	X	31695	7C1-7C1	Dm.4959	-0.188845	0.000420859	0.0216742
1639575_at	CG18446	2R	36023	46C1-46C1	Dm.5946	0.145401	0.000423834	0.0217102
1624567_at	Rab35	X	33014	19B3-19B3	Dm.3622	-0.127069	0.000423849	0.0217102
1632335_at	RpL27	3R	43103	96E9-96E10	Dm.6265	0.0989819	0.000425691	0.0217458
1637056_s_at	CG11200	2R	37301	56F16-56F16	Dm.706	0.100424	0.000428191	0.0218147
1627881_at	salm	2L	34569	2-44 cM	Dm.13505	-0.189549	0.000430227	0.0218597
1623972_a_at	CG4538	3R	42369	92B6-92B6	Dm.2399	-0.0603459	0.000432862	0.0218884
1629176_at	vls	2L	35289	38B2-38B2	Dm.12941	-0.0834393	0.000435027	0.0218884
1640844_s_at	Six4	3L	40297	77E6-77E6	Dm.3120	-0.102718	0.000435669	0.0218884
1630557_at	CG11859	3R	43046	96C8-96C8	Dm.23652	-0.074001	0.000435988	0.0218884
1632642_a_at	CG2862	2L	33471	23A5-23A5	Dm.5767	0.054301	0.000436567	0.0218884
1629436_at						0.0820081	0.000438484	0.0219265
1626284_at	CG13500	2R	37509	58B1-58B1	Dm.27779	0.0897768	0.000445988	0.0221859
1623849_s_at	CG6726	3R	42728	94D13-94D13	Dm.23031	0.133778	0.000446013	0.0221859
1627181_at	RpS7	3R	43594	99E2-99E2	Dm.7198	0.0933534	0.000455539	0.0226005
1624042_at	Gprk2	3R	49045	100C3-100C4	Dm.4430	-0.274434	0.000457804	0.0226535
1641189_a_at	CG5794	3R	42935	96A13-96A13	Dm.5555	-0.123253	0.000460464	0.0227258
1627277_s_at	CG2930	X	31341	3F4-3F4	Dm.3023	0.174542	0.000467963	0.0230359
1624802_at	CG31686	2L	318885	22D5-22D5	Dm.26583	-0.143016	0.00047074	0.0231126
1641412_at	CG31809	2L	318954	36B2-36B2	Dm.30845	-0.289538	0.000474575	0.0232407
1629413_at	CG12703	X	32992	18F1-18F1	Dm.7943	0.0876067	0.000476861	0.0232925
1638527_a_at	CG40196	Un	3354925		Dm.23736	0.167005	0.000482206	0.023466
1626975_at						0.0868925	0.000482891	0.023466
1630212_at	CG2065	2R	35707	43E8-43E9	Dm.5789	0.25333	0.000489174	0.0237106
1630114_at						0.0774501	0.000493224	0.0238459
1622893_at	RpS10b	X	32953	18D3-18D3	Dm.6225	-0.15869	0.000501728	0.0241953
1623281_s_at	His2B:CG17949	2L	326273	39D3-39D3	Dm.30218	-0.153622	0.000505306	0.024306
1641593_at	CG33969	3L	40252	77C1-77C1	Dm.12908	-0.118832	0.000509617	0.0244428
1629743_at	CG11663	X	31036	1D2-1D2	Dm.5636	0.119992	0.000510729	0.0244428
1634174_at	CG9702	3R	43634	99F9-99F9	Dm.5614	0.132112	0.000515644	0.0245735
1635343_a_at	CkIIalpha-i3	3L	38088	61C8-61C8	Dm.2861	0.186993	0.000517006	0.0245735
1624609_at	CG31279	3R	318657	89B16-89B16	Dm.26558	0.121008	0.000518935	0.0245735
1637257_at	CG9009	X	32426	13A1-13A1	Dm.3171	-0.068071	0.000520692	0.0245735
1641582_at	CG18635	2R	37031	54E8-54E8	Dm.26953	-0.130345	0.000521177	0.0245735
1625342_at	CG33282	2L	2768939	23E4-23E4	Dm.29139	0.224285	0.000522456	0.0245735
1634238_a_at	CG9628	3L	39593	70E4-70E5	Dm.959	-0.0765777	0.000523778	0.0245735
1638095_at	CG3709	2L	33178	21B3-21B3	Dm.2125	-0.0977355	0.000523833	0.0245735
1637204_at	Ptp99A	3R	43469	99A11-99B1	Dm.12683	-0.106459	0.000526698	0.0246468
1633002_at	CG2196	3R	43742	100D2-100D2	Dm.1394	0.164647	0.000533863	0.0249206
1635475_at						-0.0814787	0.000537722	0.0250391
1637910_at	CG30125	2R	246471	56B3-56B3	Dm.27788	0.0773128	0.000539649	0.0250672
1640768_at	CG13965	2L	35280	38A8-38A8	Dm.17934	0.120467	0.000543606	0.0251893
1625087_a_at	CG32137	3L	39537	70C6-70C7	Dm.12992	0.0905838	0.000552457	0.025537
1629385_s_at	Pmi	3L	3772100	64E7-64E8	Dm.21293	0.091655	0.000555206	0.0255636
1625035_at	insc	2R	37355	57B3-57B3	Dm.3878	-0.140211	0.000556794	0.0255636
1638550_s_at	Pgi	2R	35886	44F6-44F6	Dm.2587	-0.0668538	0.000557358	0.0255636
1630513_s_at						0.0828951	0.000559404	0.0255636
1623883_at	CG18661	2L	50438	29F7-29F7	Dm.30778	-0.104081	0.000559777	0.0255636
1630981_at	CG2698	3R	40945	84E8-84E8	Dm.1096	-0.0807498	0.00056692	0.0258276
1641214_at	CG9298	2L	34197	29E3-29E4		-0.0600212	0.000581402	0.0264238
1623296_at	CG32625	X	318128	12B10-12B10	Dm.7122	-0.238322	0.000583774	0.0264682
1625984_at						0.0736445	0.00058792	0.0265925
1639076_at						0.0776666	0.000590049	0.0266252
1625436_at	Uro	2L	34060	28C3-28C3	Dm.23856	0.373819	0.000596254	0.0267832
1635210_a_at	Ppn	3R	43872	98D3-98D4	Dm.7007	0.179715	0.000596666	0.0267832
1634606_a_at						-0.0626964	0.000597789	0.0267832
1625795_a_at	CG3394	2R	37887	60C6-60C6	Dm.7883	0.0972859	0.000606633	0.0271153
1628918_at						-0.28935	0.000622802	0.0277726
1638905_s_at	CG4839	2L	34348	31A3-31A3	Dm.381	0.166492	0.00062596	0.0278479
1637854_at	CG18335	2R	36202	47F1-47F1	Dm.30964	0.122113	0.000630979	0.0280054
1634187_x_at						-0.26866	0.000634619	0.0281012
1625972_at	CG31999	4	43777	102B1-102B1	Dm.33082	-0.122559	0.000636398	0.0281142
1633599_a_at	Pepck	2R	37131	55D3-55D3	Dm.6919	-0.162831	0.000638472	0.0281403
1631536_at	Dip3	2R	53579	55B7-55B7	Dm.5957	-0.0964746	0.000644368	0.0282568
1630012_at	CG31225	3R	318632	94F5-94F6		-0.0799275	0.000644404	0.0282568
1627244_at	CG18870	2R	59218	57F4-57F4	Dm.10711	0.0763496	0.000645589	0.0282568
1630948_s_at						-0.175345	0.000649001	0.0283407
1624580_at	CG9362	3R	41132	85D17-85D17	Dm.3568	-0.104869	0.000652552	0.0284303
1623035_at	NaPi-T	2R	36651	51C5-51C5	Dm.3280	0.147922	0.000659376	0.0286617
1627191_a_at	ena	2R	37201	2-87 cM	Dm.14700	-0.170718	0.000662717	0.0287308
1629074_a_at	nxf2	3L	39843	73A9-73A9	Dm.2730	-0.0956427	0.000663998	0.0287308
1624256_at	CG16857	2L	33635	24E1-24E1	Dm.3016	-0.146906	0.000674313	0.0291106
1635374_at	CG31728	2L	34731	34B2-34B2		0.0868281	0.000678819	0.0292042
1641349_at	rdgA	X	31826	1-26.3 cM	Dm.5516	-0.0927961	0.000679561	0.0292042
1631561_s_at	CG4607	X	31653	6F1-6F3	Dm.12867	0.192519	0.000682155	0.0292217
1629601_at	malpha	3R	43153	3-89.1 cM	Dm.24098	-0.121843	0.00068319	0.0292217
1631674_at	O-fut1	2R	36564	50E1-50E1	Dm.30916	-0.0881276	0.000685542	0.0292217
1633253_s_at	CG2991	2L	33488	23B6-23B7	Dm.33549	0.0572413	0.000687229	0.0292217
1641389_at	CG14959	3L	38402	63C2-63C3	Dm.12875	0.116223	0.000688073	0.0292217
1634059_at						0.0715443	0.00068922	0.0292217
1628843_at	Ipod	X	31954	9B4-9B4	Dm.122	-0.256662	0.000692523	0.0292962
1636733_at	CG32135	3L	317878	70C8-70C8	Dm.4431	0.195553	0.000701845	0.0295901
1632868_a_at	wg	2L	34009	2-21.9 cM	Dm.6628	-0.125235	0.000702594	0.0295901
1624312_at	CG3326	2L	33544	23E3-23E3	Dm.4220	-0.119329	0.000716668	0.030116
1632916_at	CG31357	3R	326135	96A24-96A24	Dm.21123	-0.0597203	0.00072247	0.0302926
1640370_at	CG32398	3L	318009	65B1-65B1	Dm.15554	0.0898054	0.000728421	0.0304554
1639368_at	CG10505	2R	37428	57D7-57D8	Dm.26992	0.181958	0.000729568	0.0304554
1623900_a_at	CG14935	2L	34598	33A4-33A4	Dm.5972	-0.155134	0.000734636	0.0305996
1626503_at	CG2254	X	31726	7D5-7D5	Dm.12878	-0.259432	0.000738437	0.0306081
1638955_at	CG32277	3L	38393	63B12-63B12	Dm.31164	0.160917	0.000738688	0.0306081
1624583_at	CG6115	2L	50459	36B3-36B3	Dm.13872	-0.0574035	0.000739686	0.0306081
1623643_s_at	Idgf3	2L	34981	36A1-36A1	Dm.4646	0.103862	0.000759295	0.0312457
1634654_at	poe	2L	46243	28D11-28E1	Dm.7936	-0.0643753	0.000761857	0.0312457
1633872_at	CG15673	2R	37459	57F3-57F3	Dm.26993	0.176702	0.000763961	0.0312457
1636546_s_at	CG1640	X	32292	11F1-11F1	Dm.7224	-0.0528178	0.000764115	0.0312457
1634608_at	CG30383	2R	246583	43E18-43E18	Dm.23758	-0.125182	0.000764776	0.0312457
1633452_a_at	Rya-r44F	2R	49090	44F1-44F2	Dm.22868	-0.112671	0.000764985	0.0312457
1625778_at	CG4562	3R	42362	92B4-92B4	Dm.16699	0.195972	0.000774914	0.0315832
1637174_s_at	CG18065	2R	3772419	57A5-57A5	Dm.2273	-0.112696	0.000776782	0.0315913
1627407_at	SNCF	3L	39496	70A7-70A7	Dm.5920	-0.208431	0.000782174	0.0317425
1639747_at	CG30291	2R	246534	57B5-57B9	Dm.20844	0.0666063	0.000788563	0.0319334
1635184_at						0.0874058	0.00079141	0.0319804
1629616_at						0.0907507	0.000798805	0.0322105
1630170_at	Cyp12b2	2R	37163	55F1-55F1		-0.0921553	0.000804752	0.0323814
1632011_at	CG31274	3R	318655	89E6-89E6	Dm.36681	-0.123991	0.00080722	0.0324119
1639101_at	CG9837	3R	41057	85B2-85B2	Dm.6340	0.313149	0.0008131	0.032579
1625270_at	CG31259	3R	41010	85A2-85A2	Dm.6169	0.417517	0.000817228	0.0326753
1636921_at	l(2)06496	2R	46074	59C2-59C3	Dm.23950	0.112007	0.000819118	0.0326819
1641148_a_at	AcCoAS	3L	40348	78C3-78C4	Dm.7388	0.11724	0.00083539	0.03321
1633927_a_at	beat-IIIc	2L	35037	36C2-36C4	Dm.12527	-0.111554	0.000835857	0.03321
1640893_a_at	PH4alphaSG2	3R	43623	99F6-99F6	Dm.1907	0.0770084	0.0008414	0.0333603
1632656_at	CG12112	X	31794	7F4-7F4	Dm.2199	0.348056	0.000844197	0.0334013
1622946_at	CG6908	3R	41410	86E16-86E16	Dm.5501	0.200034	0.000846863	0.0334037
1626724_at	CG32687	X	31980	9D2-9D2	Dm.22745	0.158382	0.000847782	0.0334037
1625252_s_at	CG12158	2R	2768730	45D1-45D1	Dm.33498	-0.158471	0.000852213	0.0335086
1625026_at	CG3348	3R	50082	97F1-97F1	Dm.7343	0.299827	0.000858682	0.0336931
1633434_at	CG18327	2R	36567	50E1-50E1	Dm.23920	0.165566	0.000861297	0.0337258
1641533_at						0.0855288	0.000872297	0.0340861
1628690_at	CG1503	X	33090	19F1-19F1	Dm.11382	-0.294977	0.000883928	0.0344695
1632251_s_at	Ge-1	2L	34541	32D3-32D3	Dm.12439	-0.0709233	0.000886727	0.0345077
1633227_s_at	CG14945	2L	34623	33B11-33B11	Dm.19822	-0.140898	0.00089366	0.0346969
1628512_at	CG7441	3L	39989	75A4-75A4	Dm.7620	0.118348	0.00089525	0.0346969
1630010_a_at	pnt	3R	42757	3-79.0 cM	Dm.2370	-0.158505	0.000901508	0.0348681
1636268_at	CG10570	2L	50466	37A4-37A4	Dm.1596	-0.109083	0.000906686	0.034997
1625281_at	CG6191	2R	36513	50B3-50B4	Dm.433	-0.379517	0.00091618	0.0352243
1628141_at	rhea	3L	38978	66D6-66D7	Dm.894	-0.0558513	0.000916294	0.0352243
1626543_at						-0.0741825	0.000922645	0.0353967
1634713_at	CG5532	2R	37761	59F7-59F7	Dm.3809	-0.046842	0.00094383	0.0361363
1631801_at	CG15044	X	32834	17B5-17B5	Dm.19737	-0.230958	0.000949688	0.0362814
1626702_at	fz3	X	31023	1C4-1C4	Dm.1697	0.0672932	0.000951449	0.0362814
1626235_at	m	X	44835	1-36.2 cM	Dm.33088	0.174473	0.000970302	0.036877
1640031_at	Acer	2L	34189	29D4-29D4	Dm.1852	-0.104835	0.00097096	0.036877
1626048_at	HLHmgamma	3R	43151	3-89.1 cM	Dm.1339	-0.169778	0.000982409	0.0372372
1636804_at	CG14629	X	31055	1E1-1E1	Dm.3885	0.127762	0.000987178	0.0373433
1639480_at	Cat	3L	40048	3-47.0 cM	Dm.6950	-0.0769861	0.000992371	0.037465
1637697_at						0.0733362	0.00100776	0.0379703
1640423_at	pxb	3R	41899	89A1-89A2	Dm.4938	-0.0963013	0.00101326	0.0380613
1635447_at	CG4827	2R	36968	54B16-54B17	Dm.1989	0.143205	0.00101419	0.0380613
1635997_a_at	Tango1	2L	33930	26F3-26F3	Dm.330	0.0625839	0.00102471	0.0383295
1638687_at	CG40298	3L	3355149		Dm.34739	-0.180429	0.00102675	0.0383295
1637418_at						0.0775744	0.00102915	0.0383295
1634243_a_at	CG4673	3R	43091	96E4-96E6	Dm.4324	-0.0920677	0.00102943	0.0383295
1633046_at	CG7239	2L	33809	25F5-25F5	Dm.315	-0.077686	0.00103473	0.0384515
1627795_at	Ir	3R	42742	94E4-94E4	Dm.5652	0.100586	0.00103745	0.0384768
1640276_a_at	Flo	2R	36726	52A13-52A13	Dm.2957	-0.0571685	0.00104292	0.0385302
1630359_at	CG31810	2L	318955	36B2-36B2	Dm.12910	-0.365527	0.00104295	0.0385302
1640355_at	CG5246	3R	42072	89F1-89F1		-0.261345	0.00104656	0.0385882
1637108_at						0.0891195	0.00105451	0.0388058
1627096_s_at	Tkr	2R	38007	2-107.6 cM	Dm.6651	0.206963	0.00105798	0.0388582
1625947_at	GLaz	2R	36447	49F4-49F4	Dm.2811	-0.21181	0.00106122	0.0389001
1639924_at						0.0749859	0.00106323	0.0389001
1640378_s_at						0.0853261	0.00107155	0.039124
1637553_at	CG34408	X	31953	9B4-9B4	Dm.3020	0.0678331	0.00107347	0.039124
1639034_at	CG7593	3R	43500	99B9-99B9	Dm.23486	-0.116343	0.00107961	0.0392723
1627611_at						0.0755329	0.00109647	0.0397998
1638182_at	CG5999	3R	41574	87C8-87C8	Dm.23647	0.18152	0.00109832	0.0397998
1635231_at						0.0737546	0.00110294	0.0398911
1627146_at						0.0660449	0.00110789	0.0399936
1627628_at						0.0796841	0.00111556	0.040194
1627854_at	CG9914	X	32592	14B9-14B9		-0.109842	0.00112048	0.0402906
1627211_at	CG7202	3L	40376	78D4-78D4	Dm.8013	0.101987	0.00112249	0.0402906
1625663_at	Kul	3R	43501	99B9-99B9	Dm.16319	0.0687592	0.00112799	0.0404113
1636274_at	wgn	X	32849	17C5-17C6	Dm.13466	-0.302922	0.00114144	0.0408162
1637485_at	CG10827	3R	42482	93B3-93B3	Dm.4111	0.151467	0.00114373	0.0408211
1630186_at	CG13743	2R	35911	45A1-45A1	Dm.21994	-0.140784	0.00115144	0.0410139
1623314_at	toy	4	43833	102D1-102D1	Dm.1885	-0.0700486	0.00115587	0.0410139
1624725_at	CG9626	3R	40979	84F9-84F9	Dm.18588	-0.110401	0.00115739	0.0410139
1624932_at	Obp49a	2R	36399	49B12-49B12	Dm.33606	-0.132883	0.00115947	0.0410139
1626885_at	CG11752	X	32076	10B3-10B3	Dm.5338	-0.0714653	0.00116068	0.0410139
1634614_at	hfw	X	31120	1-0.4 cM	Dm.5411	-0.0435015	0.00116437	0.0410139
1628746_at	CG8851	2L	33575	23F6-23F6	Dm.7845	0.110721	0.00116547	0.0410139
1636033_at	CG31368	3R	41437	87A1-87A1	Dm.10009	-0.0579113	0.00116645	0.0410139
1641481_at	Ugt86Dd	3R	53507	86D4-86D4	Dm.27519	0.159638	0.00117438	0.0412164
1626659_at	CG4980	3R	43348	98B6-98B6	Dm.11298	-0.0967527	0.00117732	0.0412166
1637189_at	CG7146	3R	42192	91A1-91A1	Dm.1238	-0.0792226	0.00117986	0.0412166
1623920_at	CG11775	3R	41052	85B1-85B1	Dm.27242	0.0927174	0.00118092	0.0412166
1641659_s_at	CG7834	3R	43515	99C1-99C1	Dm.11458	-0.0641031	0.00118308	0.0412166
1635215_at	CG2059	X	31663	7B1-7B1	Dm.24208	-0.0519452	0.00118879	0.0413246
1625887_at	CG10732	3L	39513	70B1-70B1	Dm.4683	-0.114919	0.0011918	0.0413246
1633997_s_at	CG5938	3R	43290	97F1-97F1	Dm.7864	-0.0481358	0.00119273	0.0413246
1627747_s_at	CG34017	3L	3885631		Dm.26335	0.0768806	0.00120256	0.0414447
1629766_at	ca	3R	43518	3-100.7 cM	Dm.6851	-0.0625191	0.00120592	0.0414447
1628551_at	Cyp303a1	2L	49165	35F1-35F1		-0.186304	0.00120705	0.0414447
1631649_at	CG8271	2R	36263	48C4-48C5	Dm.10869	-0.142376	0.0012082	0.0414447
1638332_at	CG31926	2L	326174	22A2-22A2	Dm.26647	-0.283708	0.00120895	0.0414447
1625493_at	HLHm7	3R	43160	3-89.1 cM	Dm.24100	-0.123089	0.00120931	0.0414447
1632301_at	CG9536	2L	33904	26D7-26D7	Dm.6442	-0.0552439	0.0012124	0.0414753
1628818_at	CG17562	3R	42021	89D5-89D5	Dm.16803	-0.148196	0.00122391	0.0417938
1631216_a_at	CG18375	2R	37422	57D2-57D4	Dm.15759	-0.137784	0.0012348	0.0420899
1638992_at						0.0824894	0.00124245	0.0422747
1626301_at	Idgf3	2L	34981	36A1-36A1	Dm.4646	0.16984	0.00126824	0.0430747
1639448_at	CG12879	3R	43329	98B1-98B1	Dm.33718	-0.098743	0.00127728	0.043304
1622894_at	CG15120	2R	37248	56D13-56D14	Dm.19399	0.18433	0.00128283	0.0434145
1630306_at	CG15012	3L	38529	64A12-64B1	Dm.11264	-0.0413114	0.00128871	0.0434707
1641235_at	CG14102	3L	40156	76C5-76C5	Dm.5999	-0.187408	0.00128907	0.0434707
1631619_a_at	MTF-1	3L	39089	67B5-67B6	Dm.28307, Dm.4219	0.0947108	0.00129743	0.0435818
1630508_at						0.0746374	0.00129817	0.0435818
1638240_s_at	CG8785	2R	36391	49B10-49B11	Dm.586	0.265844	0.00129927	0.0435818
1635868_at	CG6295	3R	43247	97D13-97D13	Dm.5220	0.246485	0.00132375	0.0443245
1640595_at	CG12301	3L	39689	71E1-71E1	Dm.2065	-0.0758742	0.00134111	0.0447543
1629971_at						0.0853324	0.00134275	0.0447543
1636244_s_at	CG5191	3R	42431	92F1-92F2	Dm.11276	0.244309	0.00134367	0.0447543
1628872_at	CG32351	3L	326209	66D8-66D8	Dm.7895	0.158181	0.00134721	0.0447876
1632208_at						0.0748299	0.00134939	0.0447876
1624159_at	Cyp9h1	2R	36412	49D4-49D4	Dm.26919	0.162619	0.00135226	0.0448042
1631569_s_at	Gp150	2R	37549	58D3-58D3	Dm.6554	-0.0726246	0.00136242	0.045062
1625140_at	NtR	2R	43935	58B10-58C1	Dm.3009	0.165635	0.00136823	0.0451756
1634258_at	mod(mdg4)	3R	49228	3-70.7 cM	Dm.35861	0.0946015	0.0013816	0.0454971
1631098_at	CG7194	3L	38933	66C5-66C5	Dm.13410	0.155722	0.00138277	0.0454971
1629836_at	Ugt36Ba	2L	53513	36B1-36B1	Dm.27522	0.105129	0.00138692	0.0455544
1633645_at	CG13512	2R	37598	58F4-58F4	Dm.10940	-0.158517	0.00140456	0.046054
1634744_at						0.0730589	0.0014218	0.0465387
1626431_at	CG10681	3L	39425	69C4-69C4	Dm.23284	-0.0759177	0.00142565	0.0465845
1624759_s_at	Antp	3R	40835	3-47.5 cM	Dm.3803	-0.119013	0.00143532	0.0467368
1627104_at	CG8064	3R	42196	91A1-91A1	Dm.4684	-0.0885219	0.00143826	0.0467368
1626887_at						-0.106224	0.00143865	0.0467368
1624335_at	CG11188	2L	33943	27A1-27A1	Dm.6016	-0.0661275	0.00144018	0.0467368
1624243_at	CG9265	2L	35369	39A1-39A1		-0.126667	0.00146464	0.0474495
1634553_at	CG13602	3R	42827	95C13-95C13	Dm.5258	-0.119529	0.00147736	0.0476542
1623216_s_at	CG9629	3L	40097	76A3-76A3	Dm.23289	0.126039	0.00147839	0.0476542
1633791_at						-0.0665541	0.00148111	0.0476542
1633252_at	CG31714	2L	34341	31A2-31A2	Dm.8656	-0.116075	0.00148294	0.0476542
1629698_at	CG3515	2L	33437	22F4-22F4	Dm.4994	0.0965256	0.00148354	0.0476542
1624715_at	mtacp1	3L	38154	61F6-61F6	Dm.3108	0.145166	0.00150515	0.0482666
1638844_s_at	CG3714	2L	33626	24D8-24D8	Dm.11340	0.129621	0.00152273	0.0486885
1641294_a_at	CG3625	2L	33198	21B7-21B7	Dm.3940	0.122084	0.00152344	0.0486885
1637773_s_at	Baldspot	3L	39860	73B4-73B5	Dm.3261	0.0858494	0.00152962	0.0487262
1640629_s_at	CG1516	2R	36020	46B4-46B4	Dm.6995	0.0836282	0.00153163	0.0487262
1633738_at	Gr64f	3L	117477	64A4-64A4	Dm.26364	0.0895581	0.00153234	0.0487262
1637535_at						-0.187222	0.00153726	0.0488009
1629969_at	CG11426	3L	40471	79E4-79E4	Dm.15053	0.121948	0.00155289	0.0492146
1633968_at	os	X	32813	1-58.7 cM	Dm.1668	-0.0728984	0.00156104	0.0493126
1634792_s_at	CG17838	3R	42460	92F12-93A1	Dm.11889	0.0894383	0.00156118	0.0493126
1633059_at	CG6357	2R	36532	50C6-50C6	Dm.9081	-0.481732	0.00156467	0.0493406
1639762_at	CG3734	3R	42318	92A3-92A3	Dm.5208	0.151833	0.00156901	0.0493445
1635959_at	CG13461	3L	39635	71B2-71B2	Dm.33956	-0.102696	0.00157001	0.0493445
1636271_a_at	CG12788	X	3772080	18D3-18D7	Dm.7494	0.121632	0.00157299	0.0493564
1632700_a_at	CG18324	2R	36568	50E1-50E1	Dm.27750, Dm.616	-0.114226	0.00158298	0.0495877
1632216_at	CanA1	3R	43670	100B1-100B1	Dm.1902	-0.107113	0.00159106	0.0497587
1631770_at	Tango13	X	32312	12A6-12A7	Dm.17452	0.0885207	0.00159536	0.0498111
1625503_at	CG32425	3L	40273	77C6-77C6	Dm.1016	0.140063	0.00160348	0.0499822

## Sheet: Antagonistic genes
Probe	Symbol	Chromosome	Gene	Cytoband	UniGene	logFC	p.val	adj.p.val
1624819_s_at						1.2075	2.05752435236841e-17	3.89942015260861e-13
1627842_at	CG14898	3R	42004	89B18-89B18	Dm.20456	0.48327	1.69059872128674e-15	1.60201134829131e-11
1636271_a_at	CG12788	X	3772080	18D3-18D7	Dm.7494	-0.504556	4.03464117400176e-15	2.54881731765604e-11
1639972_at	Dhfr	3R	42003	89B18-89B18	Dm.8025	0.437189	3.10355588033396e-14	1.47046477610223e-10
1640957_at	Hexo2	X	31808	8A2-8A2	Dm.108	-0.390719	1.96730237512181e-13	7.45686292266172e-10
1639625_at	Vps25	2R	35847	44D5-44D5	Dm.4897	-0.238785	2.91335343543783e-12	8.9246967590856e-09
1624797_at	CG1637	X	32019	9F5-9F7	Dm.12447	0.525729	3.29637385571967e-12	8.9246967590856e-09
1636551_at	CG14683	3R	41278	86C4-86C4	Dm.14326	-0.223003	4.11692008194869e-12	9.75298367413644e-09
1623658_at	CG13306	3L	50301	66D12-66D12	Dm.27838	0.359666	4.96252445189127e-12	1.04499737124715e-08
1627267_at	MESR3	2L	35116	36F7-36F9	Dm.2155	0.401297	5.93504828219855e-12	1.12481035044227e-08
1638054_at	CG13056	3L	50267	72E1-72E1	Dm.27499	0.654265	4.14169367729404e-11	7.1357616883706e-08
1630260_at	CG31832	2L	318970	35B8-35B8	Dm.30839	0.661285	8.96415446322925e-11	1.40202883449859e-07
1630299_at	CG17325	2L	50467	37A4-37A5		0.553409	9.95707761225962e-11	1.40202883449859e-07
1637819_at	CG6192	2L	34542	32D3-32D3	Dm.7219	0.392	1.03569035895843e-10	1.40202883449859e-07
1638837_a_at	CG12788	X	3772080	18D3-18D7	Dm.7494	-0.200905	1.66878918013899e-10	2.10845950279961e-07
1636960_a_at						0.202817	2.47797069706722e-10	2.93515629067612e-07
1633545_at	PGRP-SD	3L	38858	66A8-66A8	Dm.33934	-0.668484	2.89424576578662e-10	3.22657327959929e-07
1636274_at	wgn	X	32849	17C5-17C6	Dm.13466	0.908864	6.81703588159085e-10	7.17758133488388e-07
1626309_at	CG6004	3L	39326	68D4-68D4	Dm.20068	0.401793	8.96973481394734e-10	8.60603903201505e-07
1625035_at	insc	2R	37355	57B3-57B3	Dm.3878	0.391946	9.08193228367988e-10	8.60603903201505e-07
1636409_at	CG11034	2L	33810	25F5-25F5	Dm.26736	1.29822	1.50721131561743e-09	1.36022232636102e-06
1639102_at	Nelf-E	3L	38982	66D8-66D8	Dm.20046	-0.209829	1.75637962978245e-09	1.51304121561986e-06
1630244_s_at	CG31809	2L	318954	36B2-36B2	Dm.30845	0.753415	2.04057280029944e-09	1.60182156871999e-06
1636068_a_at						0.141463	2.10227686428932e-09	1.60182156871999e-06
1630689_at	CG33061	3L	318838	72E1-72E1	Dm.36073	-0.37037	2.17310856478411e-09	1.60182156871999e-06
1629691_at	CG5028	3R	43102	96E9-96E9	Dm.10835	-0.316379	2.19751798157027e-09	1.60182156871999e-06
1629359_at	YL-1	2L	34516	32C1-32C1	Dm.12184	-0.211535	2.39558774639203e-09	1.68152514702303e-06
1631487_s_at	CG32626	X	32352	12C6-12C7	Dm.4614	0.287469	3.02604692392083e-09	2.0482014750767e-06
1632642_a_at	CG2862	2L	33471	23A5-23A5	Dm.5767	-0.143203	3.13981132029073e-09	2.05192083248793e-06
1629118_at	PGRP-SC2	2R	35862	44E2-44E2	Dm.23629	0.870727	3.27183981919858e-09	2.06693027511505e-06
1633844_at	CG31469	3R	261628	87F12-87F12	Dm.26415	-0.56413	3.97935067102443e-09	2.43279528765339e-06
1628628_at	CalpA	2R	37232	56D5-56D5	Dm.1726	0.259697	5.13197694742371e-09	3.02475099028175e-06
1626503_at	CG2254	X	31726	7D5-7D5	Dm.12878	0.702513	5.28191280901563e-09	3.02475099028175e-06
1637905_s_at	CG2924	X	31214	2F2-2F3	Dm.36	0.57518	5.42642115183514e-09	3.02475099028175e-06
1640950_at	CG15739	X	32146	10F2-10F2	Dm.5326	-0.573921	5.87905210129044e-09	3.18342272639019e-06
1632251_s_at	Ge-1	2L	34541	32D3-32D3	Dm.12439	0.193767	6.5248070157618e-09	3.37901322869271e-06
1639118_a_at	Hrb87F	3R	48535	87F7-87F7	Dm.1711	-0.259082	6.59684938062634e-09	3.37901322869271e-06
1640379_s_at	CG34424	2R	37699		Dm.35904	-0.362373	7.75146445958769e-09	3.86594090626594e-06
1639567_at	fh	X	31845	8C14-8C14	Dm.2903	0.211593	8.79907339829566e-09	4.26008412167501e-06
1639575_at	CG18446	2R	36023	46C1-46C1	Dm.5946	-0.369478	9.0579424240019e-09	4.26008412167501e-06
1641412_at	CG31809	2L	318954	36B2-36B2	Dm.30845	0.741875	9.25337991253305e-09	4.26008412167501e-06
1634808_at	lectin-21Ca	2L	53552	21E2-21E2	Dm.27524	0.416729	9.44087869936421e-09	4.26008412167501e-06
1628699_at	Lsp1beta	2L	33274	2-1.9 cM	Dm.2250	-1.10344	1.09793613072946e-08	4.83908966269413e-06
1626002_at	Roe1	2R	36508	50B1-50B1	Dm.4119	-0.279183	1.41667400498218e-08	6.10200130509599e-06
1638717_at	CG10932	X	31695	7C1-7C1	Dm.4959	0.470798	1.55917197582991e-08	6.56653939687297e-06
1637182_at	CG9503	X	32424	13A1-13A1	Dm.11854	-0.43178	1.60242975528226e-08	6.6020105917629e-06
1634557_at	Rhp	X	32531	13E18-13E18	Dm.2908	0.353294	1.70621933082814e-08	6.74203830625966e-06
1624932_at	Obp49a	2R	36399	49B12-49B12	Dm.33606	0.359931	1.70756563265335e-08	6.74203830625966e-06
1629474_at	CG11368	X	50397	7B2-7B2	Dm.20543	0.360239	1.88084020488227e-08	7.17216509844444e-06
1626301_at	Idgf3	2L	34981	36A1-36A1	Dm.4646	-0.462193	1.89219214289902e-08	7.17216509844444e-06
1627088_at	fit	3R	42578	93F14-93F14	Dm.5780	-1.20072	2.01231773471253e-08	7.46208726274809e-06
1631387_at	CG30344	2R	246552	45A12-45A13	Dm.4554	-0.318813	2.04742791084266e-08	7.46208726274809e-06
1637372_at						-0.403662	2.24992689523339e-08	8.04539896574777e-06
1631006_a_at	CG10171	3L	39501	70A7-70A8	Dm.952	-0.207654	2.57233326920537e-08	8.94619638922529e-06
1637826_at	CG10623	2L	35153	37B7-37B7	Dm.13519	0.172391	2.6166679635987e-08	8.94619638922529e-06
1634944_at	l(2)tid	2R	48844	59F6-59F6	Dm.19638	-0.259324	2.64345186680359e-08	8.94619638922529e-06
1625134_at	p53	3R	2768677	94D10-94D10	Dm.3257	0.161674	2.92352615713424e-08	9.70056279871338e-06
1638264_at	CG1304	X	33074	19E5-19E5	Dm.12834	2.32113	2.96872436853829e-08	9.70056279871338e-06
1629811_at	CG9619	3L	40102	76A3-76A4	Dm.2224	0.466441	3.0416106191896e-08	9.77027194150531e-06
1637204_at	Ptp99A	3R	43469	99A11-99B1	Dm.12683	0.263745	3.10630761564834e-08	9.81179032196121e-06
1641549_at	mRpL40	3R	41364	86E4-86E4	Dm.2445	-0.109778	3.36755712415022e-08	1.04626135437533e-05
1628117_at	Hsp27	3L	39078	67B3-67B3	Dm.2803	0.363983	3.87133825200107e-08	1.18338068632136e-05
1630543_at	CG5161	3L	39769	72D9-72D9	Dm.18901	0.177316	4.04528889310129e-08	1.21692563654057e-05
1626708_at	Cbl	3L	38961	3-24.5 cM	Dm.2332	-0.361067	4.69432236176197e-08	1.35071459989832e-05
1629125_at	gp210	2R	35512	41F9-41F10	Dm.3364	0.377837	4.69655926247788e-08	1.35071459989832e-05
1635251_at						0.494471	4.70383936224615e-08	1.35071459989832e-05
1633434_at	CG18327	2R	36567	50E1-50E1	Dm.23920	-0.420409	4.94100234563868e-08	1.36839107836431e-05
1623848_a_at						-0.665948	5.00191501270435e-08	1.36839107836431e-05
1633425_at	Smvt	3R	43744	100D2-100D2	Dm.4934	-0.494751	5.01451303456814e-08	1.36839107836431e-05
1635527_at	CG5039	3R	43100	96E9-96E9	Dm.11819	0.245408	5.0542093438952e-08	1.36839107836431e-05
1625252_s_at	CG12158	2R	2768730	45D1-45D1	Dm.33498	0.400558	5.45400045143115e-08	1.45583403599328e-05
1625981_at	rab3-GEF	X	32442	13A11-13A12	Dm.5294	0.423969	5.58776463835456e-08	1.47082382536244e-05
1624984_at	CG8021	3R	41021	85A5-85A5	Dm.7901	0.24939	5.75398034516657e-08	1.49382788358352e-05
1637410_s_at	l(2)gl	2L	33156	2-0.0 cM	Dm.2784	0.388898	6.05948394556812e-08	1.55188296941091e-05
1639897_at	CG3091	X	31210	2F2-2F2	Dm.5408	-0.511239	6.87736701779844e-08	1.73391039464703e-05
1639729_s_at						-0.760368	6.95320757667658e-08	1.73391039464703e-05
1631030_at	Dbp80	3LHet	3354919	80F-80F	Dm.20297	0.132893	7.1026571863661e-08	1.74817609085728e-05
1639819_at	CG6385	2R	37026	54E8-54E8	Dm.673	-0.540228	7.66166094178188e-08	1.86158715600834e-05
1626745_at	Sucb	3L	44001	64D3-64D3	Dm.4425	0.151535	7.87731739588884e-08	1.88975847198589e-05
1625755_at	CG1291	3L	38374	63B5-63B6	Dm.832	0.239195	8.35723194044618e-08	1.96301248101441e-05
1625436_at	Uro	2L	34060	28C3-28C3	Dm.23856	-0.901714	8.4432633035063e-08	1.96301248101441e-05
1634216_at	Adgf-C	3R	41680	87F12-87F12	Dm.2905	-0.308427	8.49340562701465e-08	1.96301248101441e-05
1632855_at	CG7352	3R	40997	84F13-84F13	Dm.27236	0.398103	9.3104585230835e-08	2.12592542083709e-05
1633879_a_at	prd	2L	34629	2-45 cM	Dm.2598	0.384621	9.54153346377638e-08	2.1527516929225e-05
1627847_s_at	yip3	2R	37683	59D3-59D3	Dm.19987	-0.329375	9.9773650948573e-08	2.22460027385571e-05
1640097_at	Pxn	3L	38326	62E7-62E7	Dm.8030	-0.298436	1.05554639925762e-07	2.32612969287562e-05
1641481_at	Ugt86Dd	3R	53507	86D4-86D4	Dm.27519	-0.404587	1.08646818311261e-07	2.36675229958047e-05
1636879_at	CG14356	3R	41722	88A9-88A9	Dm.5944	0.371137	1.22624154811502e-07	2.64087838862226e-05
1641428_at	Cyp9c1	2R	37941	60D10-60D10	Dm.7777	-0.258036	1.25988955764924e-07	2.68285695467061e-05
1622912_at	Ucp4A	X	32764	16E1-16E1	Dm.5296	-0.231016	1.30406758782573e-07	2.74607654716369e-05
1638374_at	Obp19b	X	33038	19D1-19D1	Dm.5756	0.297269	1.35178630911972e-07	2.81528067367439e-05
1635578_at	CG31975	2L	319052	21B3-21B3	Dm.28575	-0.363168	1.41703457544084e-07	2.86484235655326e-05
1633675_at	CG30008	2R	246388	46C2-46C2	Dm.19190	0.393383	1.41775206257574e-07	2.86484235655326e-05
1632639_at	Arc2	2R	36597	50F6-50F6	Dm.18832	-0.482077	1.42093278554246e-07	2.86484235655326e-05
1631535_at	Vinc	X	31201	2E2-2E3	Dm.32	0.22186	1.52649961625939e-07	3.04062709235845e-05
1640167_s_at	CG34104	X	31945	9B1-9B2	Dm.5467	-0.570741	1.55358210859323e-07	3.04062709235845e-05
1630212_at	CG2065	2R	35707	43E8-43E9	Dm.5789	-0.587105	1.56446603653615e-07	3.04062709235845e-05
1637257_at	CG9009	X	32426	13A1-13A1	Dm.3171	0.158501	1.57886412586445e-07	3.04062709235845e-05
1633881_at						0.266461	1.58833939501629e-07	3.04062709235845e-05
1628989_at						-0.615455	1.65785918605731e-07	3.14197472941581e-05
1638872_at	Hsp68	3R	42852	95D11-95D11	Dm.23337	-0.225676	1.72168881291764e-07	3.23063825568466e-05
1632114_at	Cyp12a4	3R	42294	91F3-91F3	Dm.31262	-0.270238	1.84045439292448e-07	3.41963643673575e-05
1629207_at	CG6287	2L	34554	32D5-32D5	Dm.4327	-0.139944	1.95986096839241e-07	3.60614418184204e-05
1625891_at	CG17111	3R	42727	94D10-94D12	Dm.16580	-0.472731	2.08559508818727e-07	3.80059597224281e-05
1630359_at	CG31810	2L	318955	36B2-36B2	Dm.12910	0.89294	2.10622337460076e-07	3.8016328948032e-05
1627881_at	salm	2L	34569	2-44 cM	Dm.13505	0.429385	2.14508311558322e-07	3.83524671759747e-05
1633319_at	CG14956	3L	38377	63B7-63B7	Dm.14070	0.1634	2.26072576528566e-07	3.98827411384954e-05
1640479_at	CG9519	X	32415	12F6-12F6	Dm.29216	0.389875	2.27276068117218e-07	3.98827411384954e-05
1631994_a_at	Mocs1	3L	39238	68A4-68A4	Dm.5656	0.187817	2.32263205448113e-07	4.03839657766297e-05
1626045_at	Rpb4	3R	326128	90F10-90F11	Dm.13710	-0.208095	2.38638381429736e-07	4.11152236805124e-05
1634112_a_at	CG5174	2R	37117	55C8-55C9	Dm.7079	0.106768	2.5601074201247e-07	4.37109511947778e-05
1636087_at	CG31872	2L	34458	32A2-32A2	Dm.13503	0.860937	2.96998497538504e-07	4.98120930552259e-05
1631803_at	Lsp1alpha	X	32199	11A12-11A12	Dm.23811	-0.461357	2.97001188013958e-07	4.98120930552259e-05
1632735_at						0.303176	3.06391504541505e-07	5.09362438076369e-05
1636208_a_at	CG15097	2R	37172	55F6-55F6	Dm.7923	-0.216273	3.30064095844211e-07	5.4394562995126e-05
1635675_at	scro	3LHet	3355151		Dm.3428	0.435605	3.33000610445087e-07	5.44054100789249e-05
1637490_at	CG13314	3L	39030	66F1-66F1	Dm.900	-0.178843	3.36787300707123e-07	5.45537856666786e-05
1629875_a_at	Cyp4d1	X	31188	2D5-2D6	Dm.4852	-0.606627	3.50371468139261e-07	5.62732208828412e-05
1632920_at	CG10700	2L	35183	37B13-37B13	Dm.17961	-0.291734	3.70027249420484e-07	5.89307263110674e-05
1623810_at	CG17265	2L	33509	23C4-23C4	Dm.283	0.478218	3.93321348100035e-07	6.1735828507493e-05
1638786_at	CG13036	3L	39823	72E4-72E4	Dm.27156	-0.23152	3.94155511260376e-07	6.1735828507493e-05
1626165_at						-0.213419	4.20377983928501e-07	6.5229975467269e-05
1633492_at	hgo	2L	34552	32D5-32D5	Dm.2807	0.316382	4.23347772397324e-07	6.5229975467269e-05
1637788_at	CG31176	3R	42554	93F2-93F6	Dm.5891	0.29645	4.49266158707968e-07	6.86652599986565e-05
1627635_at						-0.194259	4.59350375318403e-07	6.9644866504275e-05
1634606_a_at						0.14125	4.68795740393901e-07	7.05128323170255e-05
1639747_at	CG30291	2R	246534	57B5-57B9	Dm.20844	-0.15333	4.89978472354768e-07	7.31186772288785e-05
1639667_at						0.454692	5.2177953339114e-07	7.65355119253352e-05
1624715_at	mtacp1	3L	38154	61F6-61F6	Dm.3108	-0.353371	5.2318898884582e-07	7.65355119253352e-05
1632087_at	CG9928	2L	34704	34A6-34A6	Dm.20729	-0.323346	5.2499032029831e-07	7.65355119253352e-05
1633563_at	CG1637	X	32019	9F5-9F7	Dm.12447	0.318356	5.4832973068447e-07	7.93278248544433e-05
1638476_s_at						-0.399505	5.6916421437433e-07	8.17181832638052e-05
1633227_s_at	CG14945	2L	34623	33B11-33B11	Dm.19822	0.325159	5.97114848687351e-07	8.50866211452832e-05
1626578_at	CG5195	3L	40266	77C3-77C4	Dm.30678	-0.321427	6.11167616848425e-07	8.64391692127712e-05
1622946_at	CG6908	3R	41410	86E16-86E16	Dm.5501	-0.458588	6.24184753885933e-07	8.71641835551112e-05
1624567_at	Rab35	X	33014	19B3-19B3	Dm.3622	0.275016	6.2549224163651e-07	8.71641835551112e-05
1630570_at	CG13003	X	32675	15B1-15B1	Dm.5335	0.31672	7.05535038519934e-07	9.76007302921883e-05
1628543_a_at	Fas3	2L	35097	36F2-36F4	Dm.6733	-0.191227	7.42536628072283e-07	0.000101975
1632699_s_at						-0.362577	7.48950778084115e-07	0.000102116
1639374_s_at	Amy-d	2R	36932	53F12-53F12	Dm.18520	-0.429259	7.78379221406496e-07	0.00010537
1634848_at	SPE	3R	42791	95A7-95A7	Dm.1296	0.254968	7.9013772509383e-07	0.000106203
1624377_s_at	CG32594	X	32430	13A5-13A5	Dm.7134	-0.412862	8.29140713668086e-07	0.000110661
1626782_at	CG17331	2L	34999	36A12-36A12	Dm.11371	0.134108	8.60375662624724e-07	0.000114027
1633048_at	CG8193	2R	35910	45A1-45A1	Dm.538	-0.383249	8.74084884907122e-07	0.000114316
1634569_at	CG34051	2L	3885660		Dm.30024	0.213484	8.74624123696722e-07	0.000114316
1633716_at	CG10747	2L	35295	38B5-38B5	Dm.30856	0.14893	9.84350748017349e-07	0.000127777
1635996_at	CG6638	3L	38979	66D7-66D7	Dm.30090	0.186716	9.9119262615311e-07	0.00012779
1638736_at	CG11458	3L	50110	77F4-77F4	Dm.21436	-0.460119	9.98144657509456e-07	0.000127816
1639903_at	Ser6	X	33073	19E5-19E5	Dm.4905	1.54494	1.01122336417144e-06	0.000128622
1631571_a_at	spir	2L	45931	2-54 cM	Dm.3356	0.182096	1.03223683979079e-06	0.00013042
1631408_at	SoxN	2L	44275	29F2-29F2	Dm.3272	0.36568	1.05995137813878e-06	0.000133034
1636767_at	LysP	3L	38129	61F4-61F4	Dm.24595	0.605576	1.07441093448623e-06	0.000133769
1634263_at	lectin-21Cb	2L	33242	21E2-21E2	Dm.26696	0.360305	1.07991854973457e-06	0.000133769
1635868_at	CG6295	3R	43247	97D13-97D13	Dm.5220	-0.573634	1.11136061134657e-06	0.00013677
1623883_at	CG18661	2L	50438	29F7-29F7	Dm.30778	0.224506	1.12644318846176e-06	0.000137731
1627024_s_at	CG9164	X	32467	13C1-13C1	Dm.2290	0.251093	1.25108658761008e-06	0.000151991
1629199_at	Ag5r2	X	44079	12F4-12F4	Dm.1864	-0.471571	1.26747502097130e-06	0.000152569
1624100_at	CG1529	X	33077	19E7-19E7	Dm.13472	0.369589	1.27194240632471e-06	0.000152569
1636688_at	Cyp4s3	X	32444	13A12-13A12	Dm.19710	0.445569	1.37152736968911e-06	0.000163479
1622977_at	CG14635	X	31032	1D1-1D1	Dm.26419	0.335422	1.40233048938715e-06	0.000165139
1634413_at	run	X	33059	1-65 cM	Dm.2688	0.370018	1.4028831705054e-06	0.000165139
1640269_at	CG15147	2L	35069	36D1-36D1	Dm.17997	-0.216778	1.43508265433063e-06	0.000167887
1638953_a_at	drpr	3L	38218	62B1-62B1	Dm.3167	0.121248	1.51195321028520e-06	0.000175795
1629969_at	CG11426	3L	40471	79E4-79E4	Dm.15053	-0.283575	1.57959535269781e-06	0.00018254
1636343_at	CG6283	3R	43250	97D14-97D14	Dm.5888	-0.70283	1.61263337412358e-06	0.000185228
1624491_a_at	pdm2	2L	34673	33F2-33F3	Dm.4704	0.325055	1.69221183849805e-06	0.000193198
1624395_at	CG31102	3R	326118	96D1-96D1	Dm.21115	0.244344	1.70917993278039e-06	0.000193966
1635389_s_at	Idgf4	X	31926	9A3-9A3	Dm.7207	-0.345565	1.75184931844426e-06	0.000197625
1624042_at	Gprk2	3R	49045	100C3-100C4	Dm.4430	0.570155	1.79636635692983e-06	0.000201448
1641398_s_at	LBR	2R	37482	57F10-57F11	Dm.6462	0.446781	1.83918077684504e-06	0.000205036
1626930_at	CG6230	2L	34546	32D4-32D4	Dm.18494	-0.120843	1.86630340436916e-06	0.000206843
1632301_at	CG9536	2L	33904	26D7-26D7	Dm.6442	0.124469	1.89195669723438e-06	0.000208467
1627653_at	l(1)G0469	X	32371	12E4-12E4	Dm.10949	0.234931	1.92631297063502e-06	0.000211026
1627507_at	CG5704	3L	48613	62D1-62D1	Dm.11270	0.226218	2.00122124981323e-06	0.000217972
1625794_at	CG5830	3L	39748	72C1-72C2	Dm.15257	0.193849	2.06497390904818e-06	0.000223631
1625120_at	CG33082	X	318857	1E1-1E1	Dm.33846	-0.297628	2.10129173859079e-06	0.000226271
1631617_at	CG13742	2R	35916	45A1-45A1	Dm.36644	0.4007	2.14554805162833e-06	0.000229731
1641189_a_at	CG5794	3R	42935	96A13-96A13	Dm.5555	0.253875	2.18156135610009e-06	0.000231113
1641489_at	CG33169	3L	40504	80B1-80B1	Dm.20419	0.181292	2.18389073329560e-06	0.000231113
1622894_at	CG15120	2R	37248	56D13-56D14	Dm.19399	-0.414554	2.19979042700135e-06	0.000231113
1640342_at	CG6234	3R	41558	87C3-87C3	Dm.1173	0.512706	2.20723562983943e-06	0.000231113
1624609_at	CG31279	3R	318657	89B16-89B16	Dm.26558	-0.250961	2.31543797722295e-06	0.000241111
1631745_at	CG6766	2L	34619	33B10-33B10	Dm.11507	0.101398	2.38084438151229e-06	0.000246567
1640233_at	CG5174	2R	37117	55C8-55C9	Dm.7079	0.126138	2.45274521339333e-06	0.000252633
1632335_at	RpL27	3R	43103	96E9-96E10	Dm.6265	-0.201243	2.51835174782496e-06	0.000257988
1639009_at	CG10962	X	31824	8C1-8C4	Dm.111	-0.321966	2.53444698871307e-06	0.000258241
1629195_at	CG4851	2L	34564	32E2-32E2	Dm.406	0.179761	2.58822942017071e-06	0.000262311
1624506_at	Jon25Biii	2L	33706	25B4-25B4	Dm.5484	-0.312365	2.78050363068181e-06	0.000280298
1641134_at	CG7277	2L	33777	25E5-25E5	Dm.311	0.128756	2.83199497788614e-06	0.000283979
1636743_s_at						0.241057	2.86010002086400e-06	0.000285158
1626098_at	CG11453	3R	42355	92B2-92B2	Dm.16700	-0.2571	2.8738521053405e-06	0.000285158
1625036_at	CG18281	3L	40274	77C6-77C6	Dm.33492	0.276295	2.98951156310154e-06	0.00029509
1636857_at	CG15879	3L	38274	62D1-62D1	Dm.27805	0.327471	3.05818115402425e-06	0.000300304
1636728_at	Ptr	2R	35546	42A13-42A13	Dm.17870	0.440228	3.28134303256278e-06	0.000320557
1637536_at	CG14303	3R	42236	91B7-91B8	Dm.13713	-0.273289	3.37785858675932e-06	0.000328293
1625394_at	CG9922	3R	41708	88A4-88A4	Dm.5908	-0.128653	3.47527521330345e-06	0.000336038
1637671_a_at	CG14767	2R	50250	44E2-44E3	Dm.4696	0.0719869	3.55444635161208e-06	0.000341949
1639046_at	snRNP-U1	3R	42274	91E2-91E2	Dm.6730	-0.123482	3.62967481713531e-06	0.000347422
1638469_s_at	CG3857	X	2768908	2B16-2B16	Dm.29134	0.43491	3.65770497198059e-06	0.000348346
1640276_a_at	Flo	2R	36726	52A13-52A13	Dm.2957	0.123061	3.69578721130593e-06	0.000350213
1623849_s_at	CG6726	3R	42728	94D13-94D13	Dm.23031	-0.266305	4.20528255524999e-06	0.00039651
1640107_at	obst-A	X	33022	19C1-19C1	Dm.11064	-0.53141	4.30299202951201e-06	0.000403714
1627937_at	CG32413	3L	318018	64F5-64F5	Dm.34542	0.411254	4.33183364267567e-06	0.000404418
1635135_at						0.349276	4.46265514483831e-06	0.000414589
1632200_s_at	Edem1	X	31154	2B15-2B15	Dm.11711	0.322736	4.5682876826684e-06	0.000422333
1634229_at	CG8713	2R	35777	44A4-44A4	Dm.6080	-0.219647	4.62316098473509e-06	0.000425331
1640208_s_at	Antp	3R	40835	3-47.5 cM	Dm.3803	0.220288	4.81113723264867e-06	0.000438515
1639994_at	CG3342	X	31586	6B1-6B1	Dm.19677	-0.309294	4.81273985987763e-06	0.000438515
1634493_at	LysS	3L	38130	61F4-61F4	Dm.14478	0.250373	4.90353323358435e-06	0.00044465
1637246_a_at	CG32627	X	32329	12B3-12B4	Dm.1940	0.239556	5.14581118546833e-06	0.000464397
1623532_at	CG34236	2R	5740183		Dm.34774	0.472427	5.21161321218816e-06	0.000468107
1625042_at	CG31288	3R	318664	96D1-96D1		-0.533499	5.23762997552798e-06	0.000468224
1623287_at	CG13921	3L	38222	62B1-62B1	Dm.14911	0.257327	5.32918151837204e-06	0.000471961
1627512_at	CG31915	2L	319025	25E5-25E5	Dm.33617	0.210041	5.35069443103193e-06	0.000471961
1633411_s_at	CG12546	3L	40483	79F5-79F5	Dm.20584	0.64192	5.35413976699517e-06	0.000471961
1639983_at	CG34290	3R	5740609			0.60821	5.84917803393495e-06	0.000513211
1626463_at						-0.218168	6.04212090139513e-06	0.000527697
1636005_at	CG14495	2R	37056	55B2-55B2	Dm.23936	0.392684	6.39732259706291e-06	0.000556156
1625598_at	CG31326	3R	41728	88A12-88A12	Dm.5792	-0.487365	6.63628273276036e-06	0.000574296
1633576_s_at	CG1910	3R	43741	100D2-100D2	Dm.2008	0.197783	6.68460288376995e-06	0.000575848
1637610_at	Chrac-16	X	32166	11A1-11A1	Dm.20583	0.25785	6.72976069316279e-06	0.000576306
1634124_at	CG30428	2R	246608	60F5-60F5		-0.250089	6.75073312141157e-06	0.000576306
1636876_at	KP78a	3R	41362	86E2-86E2	Dm.36648	-0.175187	6.91584182401692e-06	0.000587754
1639278_at	ETH	2R	44125	60E1-60E1	Dm.1860	-0.428234	7.02159139505176e-06	0.00059224
1627144_at	CG10560	3R	43065	96D1-96D1	Dm.13746	-0.5255	7.03112913091381e-06	0.00059224
1625745_at	CG31643	2L	318867	26B3-26B3	Dm.14122	0.192277	7.60129502592707e-06	0.000637432
1633969_at	Osi23	3R	43615	99F4-99F4	Dm.16295	0.337553	7.92325817023837e-06	0.000660883
1635216_at	CG1407	2R	36043	46D5-46D7	Dm.3930	0.25888	7.95067719802576e-06	0.000660883
1622950_a_at	CG10069	2R	37427	57D7-57D7	Dm.6514	0.124691	8.01185076079452e-06	0.000663059
1627054_at	osp	2L	34850	2-50.1 cM	Dm.2714	0.152456	8.0578993277116e-06	0.000663971
1624181_at						-0.171099	8.60434604147581e-06	0.000705355
1641639_at	esg	2L	34903	35D2-35D2	Dm.4764	0.366356	8.6353700894019e-06	0.000705355
1636078_at	CG13670	3L	38938	66C7-66C7	Dm.27085	-0.161141	8.67178433368372e-06	0.000705355
1633362_at	CG17565	3R	41989	89B16-89B16	Dm.4459	0.167857	9.0277056755793e-06	0.000731167
1626894_at	CG13165	2R	36330	48F6-48F6	Dm.26908	-0.195289	9.24880569390855e-06	0.000745887
1627384_at	CG6225	3R	41559	87C3-87C3	Dm.6138	0.219341	9.343050901487e-06	0.000750294
1628792_at	Obp56g	2R	37270	56E3-56E3	Dm.26972	0.272454	9.58274651289291e-06	0.000765622
1628865_at	opa	3R	40605	3-48 cM	Dm.1066	0.500452	9.61471385925842e-06	0.000765622
1636654_s_at	CG15626	2L	33684	25A8-25A8	Dm.6109	-0.109998	9.82615397502975e-06	0.000774173
1632141_at	CG18265	3L	39947	74C2-74C2	Dm.15197	0.245834	9.84219309741637e-06	0.000774173
1631877_a_at	Aats-his	X	32841	17C1-17C1	Dm.11373	0.167052	9.84463983024407e-06	0.000774173
1624584_at	CG32643	X	318138	11D6-11D6	Dm.14344	0.711274	9.89048672308757e-06	0.000774564
1631525_at	l(2)k10201	2R	48373	45D3-45D3	Dm.27473	-0.184124	1.00183848654260e-05	0.000781352
1630333_at	Cpr50Ca	2R	36523	50C3-50C5	Dm.5927	0.818457	1.03895270469808e-05	0.000806977
1630349_at						-0.148445	1.05644727628343e-05	0.000816675
1626201_at	CG31091	3R	318591	96F7-96F7	Dm.26550	-0.611965	1.0600568970421e-05	0.000816675
1634796_at	CG17219	2L	33515	23C4-23C5	Dm.5970	0.228735	1.07886649892668e-05	0.000827801
1628579_at						0.357384	1.09283751604612e-05	0.000835139
1638654_at	RpL36A	2L	34098	28D3-28D3	Dm.7214	0.155091	1.11193309320933e-05	0.00084632
1623874_at	CG14215	X	32971	18D13-18D13	Dm.224	-0.181969	1.12480565219301e-05	0.000852693
1623540_at	CG31704	2L	318906	33A3-33A3	Dm.18110	0.28184	1.14806482090827e-05	0.000863347
1624396_at	CG7927	3L	38897	66B6-66B6	Dm.7379	0.134037	1.14930523086886e-05	0.000863347
1638844_s_at	CG3714	2L	33626	24D8-24D8	Dm.11340	-0.272637	1.15252596249526e-05	0.000863347
1624709_at						-0.171723	1.15943827081980e-05	0.000865105
1628190_at	fab1	2R	37033	54E9-54E9	Dm.7091	-0.240289	1.17934945696283e-05	0.000875666
1625975_at	Nha2	3R	42710	94D6-94D7	Dm.1288	0.205109	1.18283291642340e-05	0.000875666
1629269_at	CG32204	3L	317913	75E6-75E7	Dm.15157	0.242115	1.18846000657384e-05	0.000875823
1630955_at	CG9870	2L	33425	22E1-22E1	Dm.26710	0.164675	1.19228808672254e-05	0.000875823
1631077_at	CG16957	2L	34755	34B10-34B10		0.323975	1.20445803425718e-05	0.000880936
1625819_at	sno	X	32273	1-41.8 cM	Dm.3794	0.181739	1.21237877823159e-05	0.000880936
1638448_at						-0.201973	1.21319336797163e-05	0.000880936
1626875_at	CG13758	X	31234	3A4-3A6	Dm.17751	-0.196281	1.21882830209889e-05	0.00088165
1630815_at	CG14277	2L	34129	28F5-28F5	Dm.6860	0.294721	1.23834695407101e-05	0.000892363
1631370_at	CG30026	2R	246399	47F10-47F10	Dm.16163	-0.328186	1.25081997440420e-05	0.000897937
1630282_at	CG14852	3R	41765	88C6-88C6	Dm.27607	-0.155223	1.28357666097119e-05	0.000915408
1630088_at	CG16743	2L	34517	32C1-32C1	Dm.13844	-0.465131	1.28481705412448e-05	0.000915408
1631235_at	CG9899	2R	37676	59D1-59D1	Dm.15570	-0.222924	1.31896701198305e-05	0.00093622
1629854_at	CG15743	X	32279	11E9-11E9	Dm.17461	0.143423	1.32909867608148e-05	0.000936575
1640315_at	CG31241	3R	59260	90F11-90F11	Dm.16740	0.172729	1.32935207464760e-05	0.000936575
1625140_at	NtR	2R	43935	58B10-58C1	Dm.3009	-0.342146	1.33496128637581e-05	0.000937044
1626169_at	CG2701	X	31261	3B3-3B3	Dm.6433	0.107899	1.34531715654433e-05	0.000940828
1624343_at	Opbp	2R	246618	42C2-42C2	Dm.14929	0.128726	1.35193279664492e-05	0.000941979
1633690_at	CG8323	2R	36566	50E1-50E1	Dm.5975	-0.130473	1.35925075857481e-05	0.000943609
1626461_at	Ncc69	3L	39410	69B3-69B3	Dm.23283	-0.213659	1.36575880553855e-05	0.000944666
1633611_s_at	CG32043	3L	39099	67B8-67B9	Dm.6414	-0.174448	1.38356239840292e-05	0.000953501
1638265_s_at						0.0904925	1.42804794524658e-05	0.000980593
1639534_at	CG6792	2L	34622	33B11-33B11	Dm.4104	0.226615	1.45751607882088e-05	0.000997215
1629453_at	FucTA	3L	39653	71B5-71B6	Dm.4691	0.269226	1.49004138254297e-05	0.0010158
1640829_at	CG12075	X	31815	8B4-8B4	Dm.2094	0.30235	1.52564763665989e-05	0.00103212
1627191_a_at	ena	2R	37201	2-87 cM	Dm.14700	0.328222	1.52708344775841e-05	0.00103212
1637830_s_at	CG31145	3R	42784	95A4-95A7	Dm.10845	0.16923	1.53515603965436e-05	0.00103212
1631098_at	CG7194	3L	38933	66C5-66C5	Dm.13410	-0.319527	1.53576561781689e-05	0.00103212
1640162_at						0.286579	1.55348687058297e-05	0.00104034
1626975_at						-0.162509	1.57087645400835e-05	0.00104693
1623428_at	CG14933	2L	50442	33A3-33A3	Dm.6824	0.254134	1.57800032138885e-05	0.00104693
1633843_at	CG31672	2L	48440	22C1-22C1	Dm.4518	0.292231	1.57990368330294e-05	0.00104693
1624090_at	CG34324	X	32302		Dm.31087	0.21269	1.60769206106559e-05	0.00106164
1625304_s_at	CG34301	3R	5740866		Dm.33387	0.359786	1.62734828428739e-05	0.0010688
1638275_at	CG11699	X	32101	10C7-10C7	Dm.5283	-0.313168	1.62982128118479e-05	0.0010688
1629698_at	CG3515	2L	33437	22F4-22F4	Dm.4994	-0.198658	1.64065777538518e-05	0.0010722
1640974_a_at	CG33143	2R	37583	58F2-58F2	Dm.12825	0.249372	1.6571315228095e-05	0.00107924
1632195_at	CG4645	X	32244	11D1-11D2	Dm.4127	0.101396	1.67432750822451e-05	0.00108637
1629194_s_at	ade2	2L	33847	2-17.7 cM	Dm.4474	-0.240963	1.67953978114862e-05	0.00108637
AFFX-r2-Dros-GAPDH-3_at						0.170206	1.72329201345072e-05	0.00111088
1623497_at	HLHm3	3R	43156	3-89.1 cM	Dm.4542	0.309395	1.73590835731648e-05	0.00111232
1625125_at	CG5599	X	32441	13A10-13A10	Dm.165	-0.182605	1.73726343350947e-05	0.00111232
1628317_at	CG14410	X	32409	12F5-12F5	Dm.23816	0.294683	1.76729051573172e-05	0.00112773
1638592_at	CG6560	3R	42580	93F14-93F14	Dm.20224	-0.195186	1.79737907663559e-05	0.00114308
1626699_at	CG34002	3L	3885644		Dm.26339	0.671594	1.81361983244645e-05	0.00114587
1627833_at	Cralbp	3L	38651	64E8-64E8		-0.186773	1.81384626430527e-05	0.00114587
1638810_at	Faa	3L	45577	64A5-64A5	Dm.1793	0.224918	1.82021551815354e-05	0.00114607
1630948_s_at						0.332782	1.86770583814881e-05	0.00117208
1625538_at	Jon66Ci	3L	38952	66C10-66C10	Dm.5460	0.752446	1.94130997914208e-05	0.00121425
1625522_at	CG32551	X	318085	17B1-17B1		0.226121	1.95717934433242e-05	0.00122015
1641582_at	CG18635	2R	37031	54E8-54E8	Dm.26953	0.242147	1.97873228494887e-05	0.00122954
1629159_at	CG16865	2L	34788	34D1-34D1	Dm.25405	-0.177682	1.99366158662853e-05	0.00123477
1623053_a_at	CG5174	2R	37117	55C8-55C9	Dm.7079	0.123909	2.01837044655691e-05	0.00124302
1624885_at	CG32645	X	32264	11E1-11E1	Dm.17468	-0.374666	2.02606688734282e-05	0.00124302
1627855_at	yellow-e	3R	41653	87E10-87E10	Dm.1182	0.284084	2.02666627278472e-05	0.00124302
1641370_s_at	CG4199	X	31174	2C9-2C10	Dm.20997	-0.18543	2.06544159796187e-05	0.00125997
1630654_at						-0.258336	2.06759265817381e-05	0.00125997
1624877_at	CG1561	X	32108	10C9-10C9	Dm.7171	0.35603	2.07933222959284e-05	0.00126306
1624029_at	CG3608	2R	37938	60D9-60D9	Dm.10995	0.201214	2.10312874384635e-05	0.00127343
1634608_at	CG30383	2R	246583	43E18-43E18	Dm.23758	0.239134	2.12988674855991e-05	0.00128553
1637575_at	CG8028	X	32923	18B8-18B9	Dm.17284	0.530117	2.15634814902766e-05	0.00129737
1628992_at	CG34253	3L	5740501		Dm.20883	-0.23991	2.17426069143637e-05	0.00130401
1633904_at	CG5467	3R	43199	97C1-97C2	Dm.16441	0.185122	2.18452578547827e-05	0.00130603
1625995_a_at	Zw	X	32974	1-62.9 cM	Dm.225	0.323939	2.21928814844189e-05	0.00132264
1629549_s_at	rl	2RHet	3354888	2-55.1 cM	Dm.20303	0.180742	2.22956417395591e-05	0.0013246
1641595_at						-0.130062	2.25514240452807e-05	0.00132932
1639221_at	dan	3R	43023	96C3-96C4	Dm.4441	0.609517	2.25688733342072e-05	0.00132932
1623331_at	CG32199	3L	40028	75D4-75D4	Dm.12829	0.194523	2.25855732762421e-05	0.00132932
1633480_at	CG5392	3L	39629	71B1-71B1	Dm.12613	-0.264623	2.38173155881348e-05	0.00139748
1632625_a_at	CG8960	3L	38280	62D2-62D2	Dm.3869	0.53831	2.44724304353939e-05	0.00143149
1626840_a_at						0.086472	2.46459087690249e-05	0.0014372
1626208_at	Exp6	X	47141	1-0.0 cM	Dm.1770	0.120664	2.5430053263866e-05	0.00147446
1624596_at	CG31463	3R	40978	84F9-84F9	Dm.13669	-0.435779	2.55200023705417e-05	0.00147446
1637072_at	CG11459	3R	40741	83D2-83D2	Dm.3894	-0.494019	2.55465259367459e-05	0.00147446
1640529_at	CG15408	2L	33548	23E4-23E4	Dm.26718	-0.365606	2.55961116981863e-05	0.00147446
1641493_at	skpD	X	32995	18F2-18F2	Dm.14302	0.340526	2.58245727914567e-05	0.00148311
1631649_at	CG8271	2R	36263	48C4-48C5	Dm.10869	0.279621	2.66990161933818e-05	0.00152572
1633543_s_at	Cdc42	X	32981	18E1-18E1	Dm.2867	-0.25128	2.67446721270302e-05	0.00152572
1623012_at	mRpL55	3R	42290	91F1-91F1	Dm.3421	0.106272	2.68079113947835e-05	0.00152572
1631759_at						0.12185	2.71465357286244e-05	0.00153228
1636119_at	CG1468	X	31920	9A3-9A3	Dm.120	0.230796	2.71572419576737e-05	0.00153228
1629631_at	CG10853	3L	38465	64A1-64A1	Dm.838	-0.171479	2.71657909100069e-05	0.00153228
1626344_at	CG14980	3L	38455	63F5-63F5	Dm.5809	0.121923	2.74038923395751e-05	0.00154112
1628814_s_at	CG9894	2L	33462	23A3-23A3	Dm.21390	0.129347	2.78475732302924e-05	0.00156144
1634750_at	CG34033	2R	3885602		Dm.26308	0.269812	2.81006314084838e-05	0.00157098
1638856_at	CG2650	X	31252	1-1.2 cM	Dm.5779	-0.206746	2.82510382646337e-05	0.0015721
1623961_at	Arpc3B	X	32696	15E3-15E3	Dm.19161	0.223763	2.82866050903889e-05	0.0015721
1625363_at	Obp56i	2R	246667	56E4-56E4	Dm.14323	0.289043	2.8493319282323e-05	0.00157833
1623790_at	CG31901	2L	319014	29B1-29B1	Dm.20904	0.605553	2.85679981169303e-05	0.00157833
1623518_s_at	CG6782	3R	3772221	86E10-86E10	Dm.21313	-0.14279	2.86920378392704e-05	0.00157833
1633647_at	Cpr49Ah	2R	36354	49A3-49A3	Dm.26914	-0.142294	2.87317709687312e-05	0.00157833
1626442_at	CG7224	2L	34089	28D3-28D3	Dm.6977	0.212406	2.91690537035593e-05	0.00159514
1625263_at	Nipped-A	2R	35483	2-55.1 cM	Dm.12140	0.164519	2.92060301195487e-05	0.00159514
1639368_at	CG10505	2R	37428	57D7-57D8	Dm.26992	-0.339361	3.00920893207514e-05	0.00163881
1625462_s_at	CG31221	3R	42325	92A3-92A5	Dm.31263	0.167725	3.02039189871888e-05	0.00164019
1634614_at	hfw	X	31120	1-0.4 cM	Dm.5411	0.0844876	3.04986085694486e-05	0.00165025
1633144_at	jbug	2R	43997	59A3-59A3	Dm.14398	0.194152	3.05633602715677e-05	0.00165025
1625949_at	Gpdh	2L	33824	26A3-26A3	Dm.4843	0.163358	3.1945711878033e-05	0.00171999
1625129_at	CG1946	2R	35720	43E12-43E12	Dm.26870	-0.38296	3.23820095423138e-05	0.00173854
1637404_at	CG10262	2L	35257	37F2-37F2	Dm.17941	0.143606	3.28821496665451e-05	0.0017604
1638803_at	Rnp4F	X	31448	4F5-4F5	Dm.2995	0.160856	3.38187957661425e-05	0.0018045
1629620_s_at	Hel25E	2L	33781	25E6-25E6	Dm.3332	0.120392	3.3990819939814e-05	0.0018045
1638091_at	CG15143	2L	35062	36C10-36C10	Dm.12936	-0.236073	3.39914420919442e-05	0.0018045
1627986_s_at	PGRP-SC1a	2R	35859	44E2-44E2	Dm.3372	0.757305	3.45971390409426e-05	0.00183152
1629753_at	Kr	2R	38012	2-107.6 cM	Dm.2786	0.470412	3.52026018135914e-05	0.00185838
1634952_s_at	CG15094	2R	37168	55F3-55F3	Dm.15895	-0.313703	3.54291304326715e-05	0.00186515
1624727_s_at	Ubp64E	3L	38644	64E5-64E6	Dm.3704	0.224359	3.55371885105465e-05	0.00186565
1640666_at	CG31205	3R	318626	92F10-92F10	Dm.26553	-0.524473	3.62747886005925e-05	0.00189912
1628885_at	CG32698	X	31915	9A2-9A2	Dm.119	0.243681	3.65991909712803e-05	0.00191082
1626968_at	CG7207	3L	38928	66C4-66C5	Dm.3152	0.114326	3.78374308496226e-05	0.00197004
1638489_at						0.251921	3.81136527843307e-05	0.00197899
1628197_at	CG13177	2R	5740215		Dm.24471	-0.227236	3.82231834038486e-05	0.00197925
1631058_s_at	Mgstl	X	44110	19E7-19E7	Dm.20802	-0.238672	3.84922970140242e-05	0.00198759
1641307_at	CG14419	X	31276	3C2-3C2	Dm.33489	0.620937	3.85940744540329e-05	0.00198759
1628732_at	pon	X	31394	4C10-4C10	Dm.1681	0.326152	3.87192452032131e-05	0.00198864
1631783_at	CG4267	2L	33405	22D5-22D5	Dm.11975	-0.214318	3.90027251385721e-05	0.00199778
1640129_at	slp1	2L	33607	2-8 cM	Dm.4659	0.215138	3.94616419391899e-05	0.00201295
1641722_at	Reg-2	3L	38075	61C7-61C7	Dm.2447	0.204653	3.95951340489399e-05	0.00201295
1633958_at	SamDC	2L	34396	31D9-31D9	Dm.2999	-0.118979	3.96175647349685e-05	0.00201295
1631715_at	CG14872	3R	41893	88F7-88F7	Dm.16842	0.46931	4.09729420187848e-05	0.00207625
1640318_at	dj-1beta	3R	43652	100A5-100A5	Dm.3914	-0.177452	4.1329617880761e-05	0.00208458
1630237_a_at	Dll	2R	37973	2-107.8 cM	Dm.7063	0.16116	4.13936423752047e-05	0.00208458
1627053_at	slp2	2L	33608	2-8 cM	Dm.3388	0.169167	4.146718694525e-05	0.00208458
1636268_at	CG10570	2L	50466	37A4-37A4	Dm.1596	0.202922	4.30823262320223e-05	0.00216004
1638301_at	CG8157	2R	36700	51F6-51F6	Dm.20464	0.408675	4.32154245177694e-05	0.002161
1637713_at	PH4alphaNE3	3R	326114	100A1-100A1	Dm.1382	0.19679	4.35856741927304e-05	0.00217289
1633648_at	sns	2R	44097	44F1-44F1	Dm.14097	-0.145815	4.36824740441308e-05	0.00217289
1636085_at	CG18143	3R	40528	82A1-82A1	Dm.23299	-0.114647	4.42987055047075e-05	0.00219777
1634507_s_at	CG17549	2L	35212	37D4-37D4	Dm.471	0.180002	4.44269206896811e-05	0.00219838
1640410_at	CG33459	2R	2768847	53C6-53C6	Dm.24553	-0.21393	4.47882197400787e-05	0.00221049
1628641_at	CG14470	2R	35519	42A3-42A4	Dm.17875	-0.122454	4.54779523168007e-05	0.0022387
1639304_at						-0.144546	4.57149155113412e-05	0.00224194
1633251_at	CG15829	3L	38782	65E4-65E4	Dm.23637	0.661115	4.58708856743264e-05	0.00224194
1628076_at	Lip3	3R	41643	87E8-87E8	Dm.2990	-0.222625	4.58987071688677e-05	0.00224194
1632828_at	CG3033	X	31517	5C5-5C5	Dm.4658	-0.115085	4.61552508626829e-05	0.00224867
1640334_at	CG33178	X	318913	13A9-13A9	Dm.20876	0.966813	4.66619276034904e-05	0.00226353
1638481_at	CG2736	2R	37998	60E11-60E11	Dm.789	-0.27822	4.66989811266932e-05	0.00226353
1623643_s_at	Idgf3	2L	34981	36A1-36A1	Dm.4646	-0.189273	4.68801313907038e-05	0.00226651
1623147_at	CG31855	2L	318983	34B8-34B8		-0.107426	4.75627060638732e-05	0.00228864
1636071_a_at	Cbp80	X	44409	4C11-4C11	Dm.1832	0.303242	4.75792675871308e-05	0.00228864
1640687_at	CG13970	2L	2768911	38C1-38C1	Dm.30857	-0.179394	4.82969384312012e-05	0.00231727
1636804_at	CG14629	X	31055	1E1-1E1	Dm.3885	-0.237701	4.86364871773287e-05	0.00232767
1622921_at	CG32022	3L	317826	66D11-66D11	Dm.14580	-0.102372	4.90879502499458e-05	0.00234154
1625193_at	CG31106	3R	318594	96C5-96C6	Dm.16500	-0.338506	4.91733797775708e-05	0.00234154
1636657_at	CheA87a	3R	41642	87E8-87E8	Dm.31249	0.246246	4.97577135610328e-05	0.00236343
1624159_at	Cyp9h1	2R	36412	49D4-49D4	Dm.26919	-0.310722	5.03510636189388e-05	0.00238563
1631243_s_at	l(3)05822	3R	47260	91A1-91A2	Dm.33520	-0.194821	5.05778487078899e-05	0.0023904
1635894_at	CG30148	2R	37318	57A5-57A5	Dm.13319	-0.327082	5.07826734087867e-05	0.00239411
1639826_at	CG32662	X	32136	10E6-10F1	Dm.4433	-0.177219	5.10249116778905e-05	0.00239956
1639442_a_at	Tsf1	X	32821	17A9-17A9	Dm.6693	-0.471757	5.1245349451938e-05	0.00240397
1639292_at	Frq1	X	32797	16F7-17A1	Dm.35315	0.254373	5.14650487206033e-05	0.00240831
1635482_at	CG2976	2L	33682	25A8-25A8	Dm.11071	-0.130917	5.18259935701908e-05	0.00241409
1624204_at	CG4483	3L	39057	67A4-67A4	Dm.13605	-0.17057	5.18434104641524e-05	0.00241409
1631039_at	CG33108	3R	326257	95D5-95D5	Dm.20454	0.181103	5.25743399911641e-05	0.00244213
1641290_at	CG11384	X	31061	1E3-1E3	Dm.4940	-0.242119	5.29317094746679e-05	0.00245272
1631439_at	Odc2	2R	35767	44A2-44A2	Dm.5265	0.289391	5.33181809690546e-05	0.00245932
1637479_at	pn	X	31194	1-0.8 cM	Dm.31033	-0.108493	5.33829255045243e-05	0.00245932
1641025_at	CG11134	X	32334	12B4-12B4	Dm.5343	-0.101755	5.3463379654716e-05	0.00245932
1638811_at	Sug	3L	39314	68D2-68D2		-0.185971	5.39057755334952e-05	0.00247366
1630112_at	CG18731	3R	59246	99B9-99B9	Dm.35069	0.177031	5.43425300312752e-05	0.0024864
1633470_at	RN-tre	2R	36554	50C23-50C23	Dm.614	-0.290944	5.45633372898249e-05	0.0024864
1639577_at						-0.199434	5.45769717619059e-05	0.0024864
1634844_at	CG9577	X	33016	19C1-19C1	Dm.6077	0.159464	5.62192536884248e-05	0.00255508
1631614_at	CG5190	2R	37124	55C9-55C9	Dm.12102	0.160772	5.79269699747555e-05	0.00262265
1638452_at	per	X	31251	3B1-3B2	Dm.65	0.193915	5.79827872406462e-05	0.00262265
1634521_at	zetaCOP	3L	39862	73B5-73B6	Dm.20098	-0.287276	5.87743714199975e-05	0.00265212
1634854_at	CG16989	X	31026	1C5-1C5	Dm.11474	-0.244076	5.9090003335812e-05	0.00265708
1636186_s_at	Fer2LCH	3R	44965	99F2-99F2	Dm.1810	0.154197	5.91646351191652e-05	0.00265708
1641532_at	TH1	X	32607	14C2-14C3	Dm.3007	0.190869	6.03540053707176e-05	0.00270409
1641214_at	CG9298	2L	34197	29E3-29E4		0.105173	6.13819227936453e-05	0.00274329
1639101_at	CG9837	3R	41057	85B2-85B2	Dm.6340	-0.564439	6.1518515965163e-05	0.00274329
1623495_at	I-2	3L	39156	67C10-67C10	Dm.6641	-0.131945	6.17725257210494e-05	0.00274815
1641074_s_at	Myo31DF	2L	34445	31F1-31F4	Dm.5426	-0.11487	6.2246399956526e-05	0.00276275
1632818_at	CG32281	3L	317953	63B8-63B8	Dm.33578	0.130222	6.32648504868536e-05	0.00280139
1634195_at	CG11093	4	43835	102C6-102C6	Dm.17792	0.249781	6.39560142077312e-05	0.00282539
1633154_at						-0.169809	6.44467317956716e-05	0.00284045
1624787_s_at	CG16959	3L	39648	71B5-71B5	Dm.965	-0.238946	6.52738629930796e-05	0.00286424
1637775_at	PpD5	2R	44148	58B1-58B1	Dm.1426	-0.239146	6.52886200077711e-05	0.00286424
1625533_at	bsk	2L	44801	2-33 cM	Dm.1448	-0.085722	6.62178218888594e-05	0.0028973
1625176_at	CG33174	X	32343	12C4-12C5		-0.482629	6.64787281583102e-05	0.0028973
1633718_at	CG5355	2L	34421	31E1-31E1	Dm.7924	0.0908775	6.65009193725131e-05	0.0028973
1633515_s_at	ago	3L	38516	64A11-64A12	Dm.2559	0.0807187	6.75369577320728e-05	0.00293569
1623983_at	CG9514	X	32418	13A1-13A1	Dm.29218	0.261103	6.86836645022604e-05	0.0029787
1635130_a_at	SamDC	2L	34396	31D9-31D9	Dm.2999	-0.124796	6.92230737064143e-05	0.00298962
1623900_a_at	CG14935	2L	34598	33A4-33A4	Dm.5972	0.275119	6.9250897602255e-05	0.00298962
1635412_at	CG7422	3L	38868	66A11-66A11	Dm.30116	-0.255481	6.94749179359051e-05	0.00299247
1640478_at	CG31777	2L	261617	24C1-24C1	Dm.6715	-0.257677	7.06489039098883e-05	0.00302881
1632380_at						0.137221	7.07643050350089e-05	0.00302881
1624497_at						0.204334	7.07979435059967e-05	0.00302881
1625144_at	CG6758	2R	37532	58C5-58C5	Dm.11634	-0.132912	7.24134532252701e-05	0.00309095
1628963_at	CG4716	2R	36471	49F13-49F13	Dm.6722	0.211783	7.27660913761144e-05	0.00309439
1627945_at	Fdxh	3L	39070	67B2-67B2	Dm.31181	0.105163	7.2833192581627e-05	0.00309439
1636764_at	CG31075	3R	43244	97D12-97D12	Dm.5825	-0.317648	7.29840822788631e-05	0.00309439
1623216_s_at	CG9629	3L	40097	76A3-76A3	Dm.23289	-0.237152	7.34801118767783e-05	0.00310515
1634063_a_at	stumps	3R	41770	88C8-88C9	Dm.1198	0.19988	7.35653803960089e-05	0.00310515
1624362_at	Nplp4	2L	50190	22B8-22B8	Dm.27493	-0.28859	7.39444616515897e-05	0.00311421
1633883_at	CG9609	X	32663	15A8-15A8	Dm.186	0.162407	7.42204149539094e-05	0.0031189
1633503_at	CG12171	3R	40690	83B7-83B7	Dm.31230	0.213211	7.54895550134781e-05	0.00316522
1630408_s_at	CG7033	X	31838	8C8-8C8	Dm.113	0.116966	7.57805855122969e-05	0.00317041
1633957_s_at	CG5316	3R	42322	92A3-92A3	Dm.13958	-0.156285	7.7507824008498e-05	0.00323552
1632430_at	Tsf1	X	32821	17A9-17A9	Dm.6693	-0.45268	7.81009433793428e-05	0.00325312
1635215_at	CG2059	X	31663	7B1-7B1	Dm.24208	0.0953385	7.87891645674475e-05	0.00327459
1635181_at	CG3337	3R	42519	93C7-93C7	Dm.24083	-0.158282	7.90287210686316e-05	0.00327736
1626441_at	CG5139	2L	33309	21F2-21F2	Dm.27636	-0.286563	7.9325631941576e-05	0.00328249
1634408_at	CG10209	2R	36652	51C5-51C5	Dm.629	0.0997992	8.03222608398265e-05	0.00331649
1634699_a_at	CG18003	2R	3771779	47C5-47C5	Dm.6792	-0.257379	8.07141931808994e-05	0.00332542
1632606_a_at	CG33169	3L	40504	80B1-80B1	Dm.20419	0.169402	8.18699251567097e-05	0.00336572
1632190_at	CG4542	X	31623	6D3-6D3	Dm.59	0.187213	8.21656810939755e-05	0.00336849
1637602_at	Edem1	X	31154	2B15-2B15	Dm.11711	-0.334443	8.22925936093739e-05	0.00336849
1640920_at	CG5389	3L	39761	72D5-72D6	Dm.5147	-0.213411	8.29251481456908e-05	0.00338706
1633593_s_at	CG33223	X	2768867	7F1-7F1	Dm.33755	0.320156	8.32126044536914e-05	0.0033915
1637093_at	CG34045	2R	3885656		Dm.30212	-0.174874	8.37720183469006e-05	0.00340124
1625022_a_at	CG6125	3R	41882	88F4-88F4	Dm.6013	0.30714	8.38106128517397e-05	0.00340124
1636598_s_at	Unc-76	X	31179	2C10-2D1	Dm.20488	0.112877	8.4097958531851e-05	0.00340561
1627899_at						0.277016	8.54174642289082e-05	0.00345167
1639868_at	CG1702	X	33047	19D1-19D1	Dm.21233	0.184324	8.78507682186836e-05	0.0035382
1630233_at	CG5399	3R	41900	89A2-89A2	Dm.16837	0.245209	8.79323568975567e-05	0.0035382
1640539_a_at	CG8866	3R	41112	85D11-85D11	Dm.1120	0.157786	8.93868347105984e-05	0.00358911
1636902_at	CG1840	X	32150	10F4-10F4	Dm.6496	-0.248373	8.99459160873765e-05	0.00360392
1631606_at	CG14285	3R	42281	91E4-91E4	Dm.31261	0.203532	9.04140985421094e-05	0.00361482
1641470_s_at	vg	2R	36421	2-67.0 cM	Dm.6219	0.205424	9.05994213994474e-05	0.00361482
1636524_at	CG34316	3R	5740757		Dm.2425	-0.471895	9.13003536290784e-05	0.0036196
1639297_at	CG9568	2L	34227	29F7-29F7	Dm.6974	0.453353	9.13093650105249e-05	0.0036196
1633928_at	CG15721	X	32247	11D5-11D5	Dm.26619	-0.299383	9.14641442552379e-05	0.0036196
1638795_at	sec6	2R	37142	55E2-55E2	Dm.4250	0.173757	9.1483029697824e-05	0.0036196
1632442_at						-0.165643	9.25048574274683e-05	0.0036524
1626621_at	CG1407	2R	36043	46D5-46D7	Dm.3930	0.177973	9.27204163544606e-05	0.0036533
1637123_a_at	CG33281	2L	2768938	23E4-23E4	Dm.6009	-0.190218	9.35964490780293e-05	0.00368017
1637120_at	CG30098	2R	246456	53C2-53C2	Dm.27760	-0.201916	9.42438659976056e-05	0.00369795
1628950_at	CG10178	2L	35105	36F6-36F6	Dm.23888	0.186254	9.56612735631784e-05	0.00374581
1628389_at	CG4225	3R	41925	89A6-89A6	Dm.1214	0.0770379	9.75350588412868e-05	0.00381131
1635138_at	Fur1	3R	47220	96D2-96E1	Dm.1740	-0.12102	9.77576703325468e-05	0.00381215
1625402_at	Ugt36Bb	2L	53512	36B1-36B1		-0.183462	9.92091887996663e-05	0.00386081
1635045_at	CG6271	3R	43252	97D14-97D14	Dm.1349	-0.158149	9.97680404633433e-05	0.0038746
1638634_at	CG32448	3L	318032	78F4-78F4		0.115068	0.000101791	0.00394507
1623447_a_at	CG12201	3R	41449	87A4-87A4	Dm.7458	-0.275828	0.000102434	0.00395461
1624205_at	Tom40	X	44978	7B7-7B7	Dm.3000	-0.133514	0.000102454	0.00395461
1637004_at	pcs	2R	36674	51D6-51D7	Dm.4202	0.0982558	0.000102999	0.00396757
1623349_x_at						0.263908	0.000103633	0.00398388
1637086_at	CG11843	3R	43432	98F6-98F6	Dm.16343	0.26366	0.000104523	0.00400987
1633031_at	CG8299	2R	36751	52D3-52D3	Dm.23666	-0.6238	0.000104732	0.00400987
1635047_s_at	trio	3L	43974	61E1-61E2	Dm.803	0.189381	0.000105033	0.00401328
1624966_at	CG7423	X	32894	18A3-18A3	Dm.27588	-0.328202	0.000105859	0.00403668
1632011_at	CG31274	3R	318655	89E6-89E6	Dm.36681	0.215588	0.000106109	0.0040381
1631626_at	aub	2L	34524	2-39 cM	Dm.3112	-0.183685	0.000108309	0.00411358
1635769_at	CG8773	3R	41634	87E4-87E4		-0.397947	0.000109032	0.00413273
1629191_s_at	CG6154	3R	43184	97A7-97A7	Dm.16449	-0.152542	0.000110506	0.00418026
1638368_at	CG31674	2L	318878	38F1-38F1		-0.383039	0.000110941	0.00418835
1635488_at	CG31660	2L	33690	25B1-25B1	Dm.18322	0.160549	0.000111221	0.00419059
1641288_at	Obp57b	2R	246669	57A4-57A4	Dm.33941	0.251523	0.000114398	0.00430174
1623137_s_at	dpr8	X	32387	12E8-12E10	Dm.164	0.181868	0.000116762	0.00438191
1632082_at	Ndg	2R	36089	47A1-47A1	Dm.11018	-0.178172	0.000117157	0.00438807
1632400_at	CG3841	2L	34278	30B12-30C1	Dm.19805	-0.337926	0.000117578	0.00439513
1623545_at	mus209	2R	37290	2-92.3 cM	Dm.4751	-0.173608	0.000118434	0.00441844
1632656_at	CG12112	X	31794	7F4-7F4	Dm.2199	-0.602163	0.00012108	0.00450828
1635291_a_at	Zn72D	3L	39764	72D6-72D7	Dm.1856	0.0874899	0.000123555	0.0045914
1631368_s_at	CG8108	3L	39161	67C11-67D1	Dm.7293	0.093686	0.000124259	0.00460852
1623370_at	wek	2L	48785	35D4-35D4	Dm.1625	-0.160129	0.000124595	0.00461195
1640448_x_at						-0.387733	0.000130152	0.00480828
1634148_at	CG4842	3L	39817	72E2-72E3	Dm.7978	0.331511	0.000131006	0.00483038
1635330_at	CG5428	2R	37742	59F6-59F6	Dm.3908	-0.245554	0.000131491	0.00483886
1629127_at	CG6996	3L	40212	77A2-77A2	Dm.27183	-0.258412	0.000132453	0.00485693
1631509_a_at	lt	2L	3355130	2-55.0 cM	Dm.1800	0.0845437	0.000132662	0.00485693
1630064_at	CG5639	3R	43314	98A8-98A9	Dm.11827	-0.215955	0.000132751	0.00485693
1628702_at	CG32580	X	318097	14A6-14A6	Dm.26527	0.284816	0.00013514	0.00493483
1624874_at	CG32271	3L	38392	63B11-63B11	Dm.35347	0.180581	0.000135891	0.00495269
1623430_at	Phm	2R	37823	60A16-60A16	Dm.2282	0.160908	0.000136211	0.00495486
1629434_at	CG9380	2R	38011	60F5-60F5	Dm.14982	0.24687	0.000137285	0.00498436
1630149_at	CG6290	X	32827	17B1-17B1	Dm.29239	0.18776	0.000137966	0.00499948
1638939_at	CalpA	2R	37232	56D5-56D5	Dm.1726	0.205124	0.000138551	0.00501017
1627118_at	HPS	2R	36656	51C5-51C5	Dm.631	-0.14358	0.00013879	0.00501017
1629829_at	CG13454	3L	39676	71D4-71D4		0.179783	0.000142668	0.0051404
1628237_s_at	CG10602	2L	35146	37B1-37B1	Dm.2753	0.0914966	0.000143272	0.00515237
1636033_at	CG31368	3R	41437	87A1-87A1	Dm.10009	0.10188	0.000144599	0.00518222
1631627_at	CG5335	2R	37140	55E2-55E2	Dm.19959	0.190428	0.000144649	0.00518222
1639824_at	CG34005	2R	3885597		Dm.26316	0.280632	0.000145301	0.00519542
1626887_at						0.190458	0.00014572	0.00519542
1638704_at	Kap3	X	32071	10B3-10B3		0.162866	0.00014584	0.00519542
1624997_s_at	Sep5	2R	43990	43F8-43F8	Dm.3096	0.179748	0.000149064	0.00530029
1625900_at	CG12729	X	31515	5C3-5C3	Dm.5118	-0.2473	0.000150525	0.00534225
1636998_at	sca	2R	36411	2-66.7 cM	Dm.4735	0.354127	0.000151108	0.00535168
1640417_a_at	Pkn	2R	35950	45C1-45C1	Dm.7964	0.153922	0.000151356	0.00535168
1633791_at						0.119268	0.000152767	0.00539149
1626298_at	CG14958	3L	38387	63B10-63B10	Dm.31137	-0.142482	0.000154283	0.00543489
1635980_s_at	CG12991	X	32734	16B6-16B7	Dm.13387	-0.173375	0.000156244	0.00549378
1624897_at	Kmn1	X	32102	10C7-10C7	Dm.23457	0.477199	0.000156711	0.00549998
1636585_a_at	hig	2R	35949	45B7-45B8	Dm.2241	0.181043	0.000157084	0.00550289
1625257_s_at	CG31523	3R	326148	82B2-82B3	Dm.21128	0.154487	0.000158123	0.0055199
1636266_at	psh	X	32832	17B5-17B5	Dm.18653	0.207447	0.000158153	0.0055199
1637859_at	ATbp	XHet	5740592		Dm.19509	0.505732	0.000158585	0.00552483
1633081_at	l(1)G0196	X	33137	20B3-20B3		-0.146893	0.000159884	0.00555986
1637535_at						0.335308	0.000162121	0.00562733
1623325_at	CG6847	X	32778	16F3-16F3	Dm.17333	-0.196337	0.000163735	0.00567295
1625814_at	CG8230	2R	35897	44F9-44F10	Dm.536	-0.100805	0.00016464	0.0056939
1630266_at	Ilp4	3L	39152	67C8-67C8	Dm.14249	0.488469	0.000165558	0.00571499
1630306_at	CG15012	3L	38529	64A12-64B1	Dm.11264	0.0726436	0.000166065	0.00571499
1628141_at	rhea	3L	38978	66D6-66D7	Dm.894	0.0952159	0.000166247	0.00571499
1628594_at	rut	X	32406	12F4-12F4	Dm.2613	0.293419	0.0001668	0.00571499
1639638_a_at	CG14502	2R	37092	55C2-55C2	Dm.684	-0.281498	0.000167021	0.00571499
1623823_a_at	CG11227	X	33071	19E5-19E5	Dm.6680	0.468737	0.000167194	0.00571499
1641593_at	CG33969	3L	40252	77C1-77C1	Dm.12908	0.192688	0.000167361	0.00571499
1634305_at	CheB42b	2R	2768717	42E1-42E1	Dm.34229	0.240245	0.000167981	0.00572585
1623765_at	CG31606	2L	318842	28E7-28E7	Dm.27664	-0.13562	0.00016949	0.00576691
1631204_at	Peritrophin-15b	2L	50432	29C1-29C1	Dm.23658	0.430367	0.000169979	0.00577302
1629009_at	Cyp28a5	2L	34817	34E5-34E5	Dm.429	0.191141	0.000170279	0.00577302
1634662_at	Cyp313a1	3R	41759	88C4-88C4	Dm.10064	-0.387919	0.000170652	0.00577536
1635310_s_at	CG31688	2L	35314	38C6-38C7		0.203613	0.000172098	0.0058139
1640559_at	CG34110	3R	4379864	96C2-96C2	Dm.16505	0.268417	0.000174282	0.0058691
1625428_at	CG13707	3L	38583	64C1-64C1	Dm.24632	0.207936	0.000174486	0.0058691
1629254_at						-0.182116	0.000174661	0.0058691
1633066_at	CG13215	2R	36182	47E1-47E1	Dm.27741	-0.172799	0.000178044	0.0059722
1634191_at	CG6398	X	32761	16D5-16D7	Dm.6701	0.131377	0.000178745	0.00598511
1641156_at	dpr3	2L	3346208	22C2-22C3	Dm.21771	0.166192	0.000179523	0.00599625
1641540_a_at	CG7668	3L	40190	76E1-76E1	Dm.20449	0.128295	0.000180104	0.00599625
1629375_at	CG11400	2R	36935	54A1-54A1	Dm.11900	0.22382	0.000180118	0.00599625
1624890_s_at	CG12393	2L	33849	26B3-26B3	Dm.19788	-0.11837	0.000180343	0.00599625
1626683_at	CG1514	X	31704	7C2-7C3	Dm.5168	0.328876	0.000182446	0.00605554
1627271_at	CG13422	2R	37313	57A4-57A4	Dm.19965	-0.446197	0.000183031	0.00605994
1634652_a_at	CG7656	3L	39691	71E1-71E1	Dm.970	0.094604	0.000183218	0.00605994
1639487_at	CG13102	2L	34228	29F7-29F7	Dm.36582	0.295216	0.000183833	0.00606968
1622901_at	CG9993	2R	37358	57B3-57B3	Dm.13257	-0.257899	0.000184195	0.00607106
1624297_at	drl	2L	44355	37C7-37C7	Dm.4108	0.194181	0.000187662	0.00617459
1639766_at						0.203719	0.000190116	0.00624452
1637569_s_at	BobA	3L	50281	71A2-71A2	Dm.1577	0.708629	0.000190947	0.00625986
1631891_at	CG6488	2L	34571	32F2-32F2	Dm.12410	-0.15583	0.000191428	0.00625986
1635447_at	CG4827	2R	36968	54B16-54B17	Dm.1989	-0.243885	0.000191574	0.00625986
1641681_s_at	CG5288	3L	39031	66F1-66F1	Dm.900	0.248979	0.000192669	0.00628479
1623646_at	CG15400	2L	33476	23B2-23B2	Dm.25398	-0.152655	0.000193465	0.00629991
1640010_at	CG30417	2R	246604	59D6-59D6	Dm.31008	-0.298956	0.000195118	0.00634285
1625796_at	CG14231	X	32982	18E1-18E1	Dm.26674	-0.234507	0.000199902	0.00648725
1624543_s_at						0.88693	0.000202384	0.00655656
1633637_at	CG17026	3L	39739	72C1-72C1	Dm.27929	-0.197953	0.000203629	0.00658562
1623391_at	sisA	X	32068	1-34.3 cM	Dm.2617	0.245379	0.00020423	0.0065938
1629517_at	CG5118	2L	33303	21F2-21F2	Dm.11724	0.352955	0.000205406	0.00662049
1641242_at	Ugt86Di	3R	53502	86D5-86D5	Dm.27517	-0.188107	0.000208905	0.00671743
1638508_at	CG14934	2L	34597	33A3-33A4	Dm.27624	0.540791	0.000209122	0.00671743
1629322_at	Pde6	3R	41760	88C3-88C4	Dm.4259	0.144565	0.000209808	0.00672806
1632472_s_at	CG4699	3R	41911	89A5-89A5	Dm.10603	0.208157	0.000211007	0.00675508
1638879_a_at	CG33012	2R	36342	49A1-49A1	Dm.23914	0.236001	0.000211486	0.00675899
1637608_at	Ppt1	X	31805	8A2-8A2	Dm.20735	0.147861	0.000218145	0.00696006
1626831_at	CG6579	2L	34647	33D2-33D3	Dm.6694	0.106032	0.000219548	0.00698456
1627973_s_at	Tyler	X	3772349	18D3-18D3	Dm.1600	-0.118169	0.00021965	0.00698456
1628162_at	CG9757	3R	41662	87F4-87F4	Dm.4859	0.146262	0.000221317	0.00702579
1623615_at	CG8675	X	32716	15F4-15F4	Dm.8347	0.13812	0.000222166	0.0070297
1623704_at	CG17841	X	31965	9B12-9B14	Dm.3014	-0.122476	0.000222182	0.0070297
1626689_at	Cyp6t1	X	33127	20A1-20A1	Dm.6033	-0.881762	0.000222654	0.00703289
1630639_at	dsd	3R	43315	98A10-98A10	Dm.7161	0.100951	0.000224685	0.00708524
1629436_at						-0.128487	0.000228319	0.00718789
1637143_at	CG9643	2L	33504	23C4-23C4	Dm.5110	0.130883	0.000229259	0.00720549
1627443_at	CG5941	X	31536	5D2-5D2	Dm.7753	0.137493	0.000230227	0.00722395
1631604_at						-0.20861	0.000231003	0.00722402
1626368_at	lace	2L	34910	35D2-35D2	Dm.3067	0.151631	0.000231517	0.00722402
1641310_at	ko	3L	40330	78B1-78B2	Dm.2516	0.20184	0.000231598	0.00722402
1640629_s_at	CG1516	2R	36020	46B4-46B4	Dm.6995	-0.145937	0.000231754	0.00722402
1635328_at	Oamb	3R	43982	92F6-92F8	Dm.3235	0.15463	0.000237357	0.00738651
1635165_a_at	CG12090	3L	38176	62A3-62A3	Dm.810	-0.195272	0.00023815	0.00739904
1632348_at	CG9452	3L	40119	76B5-76B5	Dm.15141	0.26402	0.000240265	0.007449
1628177_at	jhamt	2L	34977	35F12-35F12	Dm.5618	-0.588842	0.000240544	0.007449
1624172_at	CG33966	3L	3885642	61F4-61F4	Dm.18608	0.343232	0.000243381	0.00752455
1627725_at	CG5213	3R	41892	88F6-88F6	Dm.5039	-0.169817	0.000244803	0.00754217
1623159_at						-0.142795	0.000245218	0.00754217
1629155_at	CG4764	2L	33295	21F1-21F1	Dm.8463	0.156067	0.000245712	0.00754217
1631400_at	Cpr66D	3L	38990	66D9-66D9	Dm.5882	0.357319	0.000245912	0.00754217
1633238_at						0.269363	0.00024594	0.00754217
1639480_at	Cat	3L	40048	3-47.0 cM	Dm.6950	0.128456	0.000247166	0.00756752
1636451_a_at	Atf-2	2R	37978	60E4-60E5	Dm.786	0.174184	0.000248796	0.00759982
1634838_at	CG10638	3L	39424	69C3-69C4	Dm.4885	0.215378	0.000249023	0.00759982
1636281_at	Sema-1b	2R	37007	54D4-54D5	Dm.2981	0.173952	0.000249695	0.00760807
1624169_at	Ilp7	X	31328	3E2-3E2	Dm.26448	0.278111	0.000251048	0.00763081
1626150_at	tsh	2L	35430	2-55.8 cM	Dm.6988	0.129773	0.000251247	0.00763081
1641718_at	CG1427	3R	40681	83B4-83B4		0.0985778	0.00025543	0.00774309
1629836_at	Ugt36Ba	2L	53513	36B1-36B1	Dm.27522	-0.180423	0.000255761	0.00774309
1639171_at	mRpL14	X	31222	3A1-3A1	Dm.5811	0.0888182	0.000257226	0.0077739
1627446_at	net	2L	45339	2-0.0 cM	Dm.1799	0.256004	0.000257599	0.0077739
1634192_at	CG30281	2R	246525	58B9-58B9	Dm.14395	0.387977	0.000258449	0.00777515
1639034_at	CG7593	3R	43500	99B9-99B9	Dm.23486	0.194955	0.000258461	0.00777515
1639902_at	ventrally-expressed-protein-D	2R	117331	58D7-58D7	Dm.3307	0.236491	0.000259564	0.00779597
1636001_at	CG18186	2R	37002	54D2-54D2	Dm.34035	0.158142	0.000260392	0.00780367
1624372_at	CG10908	2L	33369	22B8-22B8	Dm.2301	0.0976392	0.000260644	0.00780367
1633913_at	a10	3L	39906	73E4-73E4	Dm.2533	0.22041	0.000261406	0.00781414
1638580_at	caps	3L	39493	70A3-70A4	Dm.2067	0.155665	0.000263812	0.00787366
1625122_at	Obp99c	3R	43494	99B7-99B7	Dm.6182	-0.210221	0.000268308	0.00799186
1641082_at	Corp	X	31764	7E1-7E1	Dm.105	-0.289825	0.000268985	0.00799186
1630612_at	CG17636	X	5740847	1A-1A	Dm.29315	-0.276951	0.000269038	0.00799186
1634095_at	Ef1beta	2R	45249	53D14-53D14	Dm.1807	-0.0777096	0.000269749	0.00800045
1638933_at	mus304	3L	40003	3-46 cM	Dm.2740	-0.160081	0.000272955	0.00808287
1641334_at	CG5446	2L	34655	33E4-33E4	Dm.13261	-0.10267	0.000273782	0.00809471
1640835_a_at	Gdh	3R	42832	3-81.7 cM	Dm.3641	-0.118007	0.000277202	0.00818306
1641117_a_at	CG17600	X	33141	20C1-20C1	Dm.33456	-0.184369	0.000279416	0.00823561
1624225_at	danr	3R	43020	96C2-96C2	Dm.5188	0.277499	0.00028021	0.00824618
1635593_at	Cyp6d2	2R	37594	58F4-58F4	Dm.12419	-0.178542	0.000282309	0.00829508
1634373_a_at	CG13492	2R	37487	58A2-58A2	Dm.23947	-0.242679	0.000283609	0.00832037
1627632_at	CG17777	X	50374	2E1-2E1		-0.108783	0.000284392	0.00833046
1632216_at	CanA1	3R	43670	100B1-100B1	Dm.1902	0.184752	0.000284914	0.00833286
1626218_s_at	oaf	2L	33435	22F4-22F4	Dm.7946	0.147841	0.000287033	0.0083819
1628139_at	CG30384	2R	246584	43A1-43A1	Dm.33469	-0.186517	0.00029006	0.00844064
1623777_s_at	CG1358	2R	35697	43E3-43E4	Dm.7075	0.154469	0.000290172	0.00844064
1630508_at						-0.126101	0.000290381	0.00844064
1632358_at						0.138889	0.000293329	0.00851329
1639257_s_at	CG11739	3R	40552	82A5-82A5	Dm.5029	-0.0687957	0.000294472	0.00852403
1632490_at	CG8008	2R	35935	45B1-45B1	Dm.540	0.191846	0.000294599	0.00852403
1633427_at	CG7582	3R	43492	99B7-99B7	Dm.14360	0.359132	0.000295312	0.00853164
1627159_at	CG13427	2R	37316	57A5-57A5	Dm.12452	0.82066	0.000295934	0.00853661
1625832_at						-0.189617	0.000296918	0.00855197
1638307_s_at						-0.119703	0.000304638	0.008761
1631026_at	CG40346	3RHet	3354969		Dm.28686	-0.117952	0.000309332	0.00888252
1639198_at	CG8635	2R	35850	44D5-44D5	Dm.3781	0.0758165	0.000310183	0.00889349
1630645_at	CG3528	2L	33436	22F4-22F4	Dm.30801	0.388713	0.000311546	0.00891906
1638393_at						0.183218	0.000312017	0.00891907
1624132_at	CG4447	3L	39067	67B2-67B2	Dm.904	0.157698	0.000313457	0.00894674
1625644_at	CG2641	3R	40921	84E1-84E1	Dm.1091	0.153387	0.00031615	0.00900044
1639774_at	CG15202	X	32052	10A8-10A8	Dm.20671	-0.221827	0.000316288	0.00900044
1624137_at	CG11911	2L	33206	21B8-21B8	Dm.29245	0.361753	0.000318923	0.00905509
1636378_a_at	Syn	3R	41247	85F16-86A1	Dm.6815	0.22682	0.000319164	0.00905509
1629744_a_at						0.158303	0.000321991	0.00912163
1628426_s_at	CG8740	2R	35866	44E3-44E4	Dm.3160	-0.158936	0.000322686	0.00912767
1623424_a_at	babo	2R	35900	44F11-44F12	Dm.5376	0.17045	0.000324504	0.00915736
1625512_s_at	CG34002	3L	3885644		Dm.26339	0.228424	0.000324702	0.00915736
1634097_s_at	CG6300	3R	42351	92B2-92B2	Dm.31322	0.516927	0.000329403	0.00926579
1626740_at	Cpr72Ec	3L	39816	72E2-72E2	Dm.2319	0.555529	0.000329524	0.00926579
1636859_at						-0.14551	0.000335659	0.00942431
1626401_at	Cyp6a2	2R	35587	42D1-42D1	Dm.33529	-0.541788	0.00034246	0.00960103
1641695_a_at	Or46a	2R	2768728	46F2-46F2	Dm.26891	-0.110174	0.00034541	0.00966943
1632573_at	Mitf	4	3885647		Dm.23595	0.163206	0.00034887	0.00973945
1625334_at	NPC2	2L	33374	22B8-22B8	Dm.7263	0.136956	0.000348939	0.00973945
1626066_at	CG18748	3R	59144	84E1-84E1	Dm.23713	0.198089	0.000351053	0.00977069
1627704_a_at	Traf4	2L	33638	24E1-24E4	Dm.3100	0.183302	0.000351089	0.00977069
1633208_at	CG11741	3R	5740784		Dm.33388	-0.4891	0.000353487	0.00982301
1626480_s_at						-0.127705	0.000355331	0.00985577
1626058_at	lbl	3R	42541	93E1-93E1		0.232559	0.000355706	0.00985577
1635374_at	CG31728	2L	34731	34B2-34B2		-0.13634	0.00035692	0.00987496
1629552_at	rdgBbeta	2R	37011	54D6-54D6	Dm.671	-0.118702	0.000358169	0.00989508
1637835_at	CG12177	X	32326	12B2-12B2	Dm.17450	0.268395	0.000360309	0.0099397
1635461_at	CG3362	2R	37875	60C2-60C2	Dm.769	-0.1337	0.000363957	0.0100257
1637403_at	CG7953	2L	34801	34D7-34D8	Dm.33519	0.4772	0.00036565	0.0100578
1637240_a_at	Atg7	2R	37141	55E2-55E2	Dm.5217	0.121684	0.000368021	0.0101083
1635299_at	Rev1	3L	38079	61C8-61C8	Dm.2203	0.150071	0.000369225	0.0101267
1628677_at						0.182031	0.000370348	0.0101428
1636886_at	spn-E	3R	41919	3-62 cM	Dm.21664	-0.159588	0.000371427	0.0101577
1641375_at	CG6813	3R	41396	86E13-86E13	Dm.27262	0.193943	0.000374179	0.0102087
1634738_s_at						0.131731	0.000374368	0.0102087
1630274_s_at	CG12099	3L	38181	62A5-62A5	Dm.812	0.128763	0.00037805	0.0102943
1630603_at	CG31352	3R	261629	85E4-85E5	Dm.28183	-0.248397	0.000382495	0.0104004
1629678_a_at	Aplip1	3L	53472	61F3-61F3	Dm.4584	0.202954	0.000384054	0.0104182
1638903_at	CG5724	3R	41573	87C8-87C8	Dm.16937	-0.409498	0.000384252	0.0104182
1636440_at	Sip1	2R	44155	54B6-54B7	Dm.1641	0.0757174	0.000388476	0.0105177
1623308_at	CG33784	3R	3772181		Dm.29050	0.151858	0.000389865	0.0105402
1628228_at						-0.19146	0.000391762	0.0105743
1629789_at	CG9649	3R	41727	88A12-88A12	Dm.1193	-0.171693	0.000392242	0.0105743
1637028_at	SIFR	3R	42530	93D2-93D4	Dm.16651	0.13755	0.000394823	0.010617
1628644_at	CG17350	2L	35210	37D3-37D3	Dm.30745	0.160187	0.000394944	0.010617
1635329_at	CG7638	3L	39250	68A7-68A7	Dm.13612	0.0957561	0.000396888	0.0106541
1630515_s_at	Glt	2L	34193	29E3-29E3	Dm.14600	-0.203197	0.000398675	0.010687
1637292_at	Esp	3R	42962	96B1-96B1	Dm.6026	0.133492	0.000400931	0.0107323
1633030_at						0.145699	0.000403697	0.0107685
1636911_at	jim	3L	43924	80A2-80A4	Dm.3055	0.174399	0.000403939	0.0107685
1626529_at						0.184912	0.000404329	0.0107685
1630981_at	CG2698	3R	40945	84E8-84E8	Dm.1096	0.123691	0.000404556	0.0107685
1638527_a_at	CG40196	Un	3354925		Dm.23736	-0.252341	0.000407126	0.0108217
1639770_at	CG30421	2R	37954	60D16-60E1	Dm.3844	-0.213417	0.000409225	0.0108514
1640873_s_at						-0.141338	0.00040939	0.0108514
1635084_at	CG31413	3R	318720	95A8-95A9	Dm.26562	0.223825	0.000410213	0.010858
1628121_at	Osi14	3R	40770	83E2-83E2	Dm.4253	-0.132022	0.000411637	0.0108805
1624489_a_at	CG11596	X	31158	2B16-2B16	Dm.7245	-0.200486	0.000415254	0.0109609
1633079_at	CG17472	2L	35320	38D1-38D1	Dm.33029	0.229051	0.000417176	0.0109733
1627520_at						-0.128129	0.000417218	0.0109733
1627619_at	CG15332	X	31714	7D1-7D1	Dm.17614	-0.131772	0.000417461	0.0109733
1626383_at	CG4096	X	31490	5B1-5B1	Dm.13429	-0.123329	0.000418901	0.010979
1632954_at	JTBR	3L	38235	62B4-62B4	Dm.24703	0.112458	0.000419786	0.010979
1628147_at	neuroligin	2L	33962	27C3-27C4	Dm.2735	0.239281	0.000419863	0.010979
1635805_at	CG3045	2R	37531	58C5-58C5	Dm.4296	0.245403	0.000420393	0.010979
1641234_at	CG16997	2L	34638	33C4-33C4	Dm.23873	-0.246221	0.000420576	0.010979
1629015_a_at	DAAM	X	31075	1F2-1F3	Dm.33864	0.098191	0.000421534	0.0109889
1623371_at						-0.21842	0.000422556	0.0109963
1635937_at	CG4500	2L	34822	34F1-34F1	Dm.11081	0.351765	0.000422978	0.0109963
1623959_at	CG1532	X	33076	19E7-19E7	Dm.233	-0.178729	0.000428848	0.0111336
1624508_at	CG13526	2R	37613	59A4-59A4	Dm.29486	0.213615	0.00042999	0.011148
1626430_at						-0.157559	0.000433446	0.0112157
1631242_at	jumu	3R	41265	86B1-86B1	Dm.3109	0.160719	0.000434959	0.0112157
1635892_at	CG12321	3R	42174	90F6-90F6	Dm.10139	0.0854849	0.00043527	0.0112157
1630755_at	CG9226	2L	33865	26B7-26B7	Dm.4396	0.143933	0.000435701	0.0112157
1636080_a_at	jim	3L	43924	80A2-80A4	Dm.3055	0.160154	0.000435823	0.0112157
1623117_at	CG31781	2L	35023	36B3-36B3	Dm.20629	0.201914	0.000437173	0.0112157
1626725_at	CG2970	2R	37807	60A13-60A13	Dm.33567	0.0938702	0.000437224	0.0112157
1625072_s_at	Ac3	2L	35419	39E3-39E3	Dm.3279	0.197014	0.000437335	0.0112157
1640286_at	CG32174	3L	261607	74B5-74C1	Dm.33511	0.116845	0.000440521	0.0112676
1629601_at	malpha	3R	43153	3-89.1 cM	Dm.24098	0.188291	0.00044055	0.0112676
1641627_at	CG9396	3R	41156	85D25-85D25	Dm.14357	-0.244404	0.00044128	0.0112711
1632403_at	CG12263	2R	37118	55C9-55C9	Dm.10929	0.120359	0.000443935	0.0113236
1639730_at	CG34054	2R	3885601		Dm.24451	-0.355981	0.000444973	0.0113348
1624902_at	PH4alphaNE2	3R	43628	99F6-99F6	Dm.4998	0.20958	0.000447201	0.0113763
1632975_at	CG4398	2R	36838	53C4-53C4		-0.385022	0.000448055	0.0113828
1634196_at	CG9777	X	32633	14F2-14F2	Dm.33683	-0.177276	0.000451369	0.011438
1629766_at	ca	3R	43518	3-100.7 cM	Dm.6851	0.101379	0.000451553	0.011438
1637958_at	CG33510	2L	3346224	39A1-39A1	Dm.29247	-0.283045	0.000452039	0.011438
1630551_at	CG5290	3L	39998	75A8-75A8	Dm.1938	0.140304	0.000454003	0.0114724
1634468_at	CG13397	2L	46386	29C3-29C3	Dm.4228	-0.251549	0.000456306	0.0115152
1630186_at	CG13743	2R	35911	45A1-45A1	Dm.21994	0.227085	0.000457551	0.0115313
1640458_at	CG11211	2R	35545	42A13-42A13	Dm.6842	-0.509126	0.000460614	0.011593
1639784_at	Pros45	X	33105	19F4-19F4	Dm.2162	0.0829016	0.000461477	0.0115959
1631702_at	CG15888	3R	41630	87E4-87E4	Dm.27282	-0.098242	0.000461951	0.0115959
1628084_at	BobA	3L	50281	71A2-71A2	Dm.1577	0.844969	0.000463525	0.01162
1637009_at	CG17689	3L	39522	70B3-70B3	Dm.18611	0.14093	0.000472822	0.0118374
1631536_at	Dip3	2R	53579	55B7-55B7	Dm.5957	0.147465	0.000474981	0.0118758
1629967_s_at	park	3L	40336	78C2-78C2	Dm.20129	0.116027	0.000479609	0.0119757
1632041_s_at						0.147704	0.000482344	0.0120281
1637367_at	CG10799	2R	36472	49F13-49F13	Dm.7966	-0.279926	0.000483281	0.0120357
1633400_at	cue	3L	38174	62A3-62A3	Dm.18864	0.0901882	0.000484506	0.0120503
1633229_a_at	Hr38	2L	35332	38D5-38E3	Dm.2701	-0.116773	0.000485866	0.0120683
1632679_s_at	esn	2R	53557	42F1-42F2	Dm.1620	0.207256	0.00049062	0.0121704
1628124_at	CG3032	X	31648	6E4-6E4	Dm.14895	0.19125	0.000491259	0.0121704
1640249_at	CG33173	X	318910	13E16-13E17	Dm.21086	0.320255	0.000493994	0.0122222
1628616_at	CG8419	2L	34118	28F1-28F2	Dm.26759	-0.143661	0.000494692	0.0122235
1636006_at	CG17766	X	31155	2B15-2B15	Dm.22	0.17303	0.000495635	0.0122308
1636156_at	CG7372	3L	39697	71E3-71E4	Dm.4019	0.169688	0.000496408	0.012234
1635695_at	Sdic3	X	318231	19C1-19C1	Dm.33687	-0.896937	0.000504163	0.0124089
1638845_at	CG18643	3R	41371	86E5-86E5	Dm.31244	0.151305	0.00050485	0.0124098
1628090_at						0.159218	0.000506191	0.0124266
1636958_s_at	l(2)k01209	2R	36953	54B7-54B7	Dm.10860	0.114772	0.000512016	0.0125533
1641262_at	mRpL41	2R	36688	51E7-51E7	Dm.6088	0.0905489	0.000518361	0.0126925
1641173_at						-0.113106	0.000519642	0.012701
1640042_at	CG12299	2L	34483	32A5-32A5	Dm.396	0.134362	0.000520049	0.012701
1634560_at	140up	3R	41720	88A9-88A9	Dm.10056	0.0964793	0.000521854	0.0127167
1631523_at	CG10824	3R	42512	93C2-93C2	Dm.29795	-0.244095	0.000522033	0.0127167
1641533_at						-0.133101	0.000524392	0.0127577
1629109_at	CG7979	3L	38911	66B11-66B11	Dm.20044	-0.0985202	0.00052748	0.0128164
1626351_at	Tsp42Ep	2R	35626	42E7-42E7	Dm.19867	-0.173321	0.000529832	0.0128571
1623666_at	CG10516	3L	39738	72C1-72C1	Dm.15260	-0.216386	0.000531403	0.0128787
1625750_at	CG17272	3R	42465	93A1-93A1	Dm.6142	0.147355	0.000533687	0.0129176
1631308_at	CG10737	2R	37202	56C1-56C1	Dm.14706	0.0837718	0.000536692	0.0129737
1624215_s_at	DIP1	X	43981	20A4-20A5	Dm.6476	0.09612	0.000542436	0.0130958
1630052_s_at	CG8446	2R	36795	52F7-52F8		-0.102639	0.000544397	0.0131265
1634452_s_at	endoA	3R	42265	91D4-91D4	Dm.3503	0.142511	0.000548181	0.0131961
1638861_at						0.179908	0.000548675	0.0131961
1641282_at	mthl4	2R	36960	54B15-54B15	Dm.23933	-0.238479	0.00054947	0.0131984
1638545_at	CG30409	2R	37696	59D8-59D8	Dm.6779	-0.159065	0.000552807	0.0132618
1635522_a_at	santa-maria	2L	34024	28A1-28A1	Dm.4555	0.165949	0.000553977	0.013273
1634629_at	CG13359	X	31028	1C5-1C5	Dm.5089	-0.222488	0.000557089	0.0133238
1625434_at	CG3270	2R	35575	42C3-42C5	Dm.8898	-0.158869	0.000558116	0.0133238
1636965_at						-0.116222	0.000558204	0.0133238
1635211_at	sbb	2R	44027	2-83 cM	Dm.3258	0.175892	0.000560265	0.0133561
1635270_at						1.16051	0.000564888	0.0134357
1632819_at	CG31224	3R	42237	91B8-91B8	Dm.12853	0.130602	0.000565143	0.0134357
1632465_s_at	CG6424	2R	37012	54E1-54E1	Dm.3024	0.150388	0.000565729	0.0134357
1628355_at	CG32379	3L	326211	65F11-65F11		-0.237792	0.000569927	0.0135185
1627943_at	Ilp3	3L	39151	67C8-67C8		-0.179524	0.00057164	0.0135369
1636793_at	Cyp4d2	X	31192	2E1-2E1	Dm.1696	0.148093	0.000572134	0.0135369
1628521_at	Gmd	2L	33716	25B5-25B5	Dm.4967	0.106027	0.000572953	0.0135394
1626230_s_at	CG31358	3R	41462	87A5-87A5	Dm.1164	-0.173817	0.00057525	0.0135768
1625875_at	CG10635	3L	38615	64C13-64C14	Dm.19075	0.1752	0.000576608	0.0135799
1630012_at	CG31225	3R	318632	94F5-94F6		0.120249	0.000577214	0.0135799
1624092_at	Jon99Ci	3R	43545	99C7-99C7	Dm.5661	-0.538884	0.000577534	0.0135799
1624386_at	CSN1b	3L	40063	75E4-75E4	Dm.2527	-0.0932557	0.000581272	0.0136509
1629955_at	CG13309	3L	39012	66D15-66D15	Dm.27092	0.396024	0.000588925	0.0138079
1634664_at	Cyp309a2	2L	33439	23A1-23A1	Dm.5048	-0.212752	0.000589496	0.0138079
1638969_at	CG6279	3L	39242	68A6-68A6	Dm.12937	-0.147599	0.000590143	0.0138079
1630752_at	CG6982	3R	42691	94C4-94C4	Dm.16593	0.222669	0.00059532	0.0139118
1639640_at	CG32485	3L	38363	63A5-63A5	Dm.22434	0.114411	0.000602491	0.0140449
1633448_at	CG11926	2L	33689	25B1-25B1	Dm.13483	0.10177	0.000602496	0.0140449
1632868_a_at	wg	2L	34009	2-21.9 cM	Dm.6628	0.18898	0.000607836	0.014152
1639605_at	CG33993	3L	3885637	65A1-65A1	Dm.29571	-0.111312	0.000610433	0.014195
1629953_at	gt	X	31227	1-0.9 cM	Dm.5740	0.15851	0.000613624	0.0142517
1627759_at	CG30080	2R	246441	52C1-52C1	Dm.21323	0.241112	0.00061702	0.0143131
1640358_at	CG4968	2L	34384	31D1-31D1	Dm.385	-0.10558	0.000621668	0.0144032
1637922_at	CG5592	3L	38662	64F4-64F4		-0.146963	0.000622458	0.0144039
1627436_s_at	Pdp1	3L	45588	66A14-66A17	Dm.1594	0.239532	0.000625341	0.0144503
1634935_a_at	CG1648	2R	36009	46B4-46B4	Dm.3873	0.311377	0.000625985	0.0144503
1641490_s_at	Tsp	2L	33941	26F6-27A1	Dm.19009	0.149949	0.000632344	0.0145691
1639235_at	trn	3L	39491	70A1-70A1	Dm.2255	0.216339	0.000632884	0.0145691
1627376_at	Rel	3R	41087	85C3-85C3	Dm.4154	0.115625	0.00063344	0.0145691
1630434_a_at	CG31064	3R	43277	97E10-97E10	Dm.3768	0.135117	0.000643033	0.0147697
1624788_at	CG3773	3R	42309	91F12-91F12	Dm.10171	0.144918	0.000643719	0.0147697
1637986_at	CG15253	2L	34916	35D3-35D3	Dm.12161	-0.273995	0.000644746	0.0147754
1625895_a_at	CG31211	3R	41443	87A2-87A2	Dm.7232	0.0964879	0.000649696	0.0148708
1636142_at	CG7872	X	32493	13D4-13D4	Dm.7770	0.0823389	0.000653762	0.0149458
1640430_s_at	CG15881	3L	40159	76C5-76C6	Dm.6970	0.107783	0.000657553	0.0150144
1637311_at	pburs	2L	34845	35B1-35B1	Dm.26812	-0.105382	0.000661677	0.0150904
1638078_at	Side	2L	35168	37B9-37B10	Dm.2592	0.174677	0.000662573	0.0150926
1625760_at	CG30272	2R	246519	59B2-59B2	Dm.23754	-0.531081	0.000664327	0.0151144
1624130_at	Obp56h	2R	37271	56E4-56E4	Dm.26973	0.507053	0.000667834	0.015176
1628446_at	MtnC	3R	42416	92E4-92E4	Dm.27349	-0.258068	0.000672189	0.0152499
1631356_at	scaf6	3L	3346235	73E5-73E5	Dm.3754	0.122389	0.000672694	0.0152499
1639837_at	Rph	X	32002	9E2-9E4	Dm.18479	0.18584	0.000675402	0.015293
1634658_a_at	nemy	2R	36396	49B12-49B12	Dm.33461	0.18476	0.000681664	0.0154163
1624476_at	Tom	3L	39619	71A3-71A3	Dm.3033	0.637139	0.000682644	0.0154201
1635420_at	CG14760	2R	35802	44C2-44C2	Dm.26873	-0.113752	0.000684579	0.0154454
1629144_at	CG15440	2L	33652	24F3-24F3	Dm.4903	0.107852	0.000688772	0.0155215
1626338_s_at	vvl	3L	38752	65C5-65C5		0.155904	0.000690006	0.0155309
1638889_at	CG3918	X	31585	6B1-6B1	Dm.52	-0.130404	0.000691547	0.0155471
1638103_at	CG6661	3L	39556	70C15-70C15	Dm.26282	0.28626	0.000697928	0.0156274
1632989_a_at	mth	3L	38058	61C1-61C1	Dm.4379	-0.152048	0.000698147	0.0156274
1639680_at						-0.233287	0.000698255	0.0156274
1639909_at	CG7058	X	32873	17E1-17E1	Dm.17299	0.202594	0.000698418	0.0156274
1624953_at	Cyp12c1	3L	40037	75D6-75D6	Dm.994	0.197121	0.000701309	0.0156736
1627703_at	eys	2L	3771890	22E1-22E1		-0.132585	0.000702338	0.0156775
1627978_at	CG13394	2L	34161	29C1-29C1	Dm.30818	-0.212706	0.000703137	0.0156775
1641349_at	rdgA	X	31826	1-26.3 cM	Dm.5516	0.137851	0.000708343	0.015775
1637322_at	pyd	3R	41062	3-48.1 cM	Dm.7093	0.14235	0.000713904	0.0158802
1627562_at	Irp-1A	3R	42689	94C3-94C3	Dm.3263	-0.129933	0.000716021	0.0159086
1639677_at	ppa	2R	37602	59A1-59A2	Dm.2705	0.205744	0.000717087	0.0159136
1635618_at	Dok	X	31667	7B1-7B1	Dm.3611	-0.191913	0.000718422	0.0159246
1631521_at	CG33469	2R	2768832	51B6-51B6	Dm.30978	0.317124	0.000722673	0.0160001
1629074_a_at	nxf2	3L	39843	73A9-73A9	Dm.2730	0.141487	0.000727131	0.01608
1634855_s_at	CG9813	3R	41644	87E8-87E8	Dm.11957	0.122486	0.000729812	0.0161205
1630180_at	CG4815	3R	43360	98B7-98B7	Dm.25035	0.235108	0.00073283	0.0161683
1638596_at	ac	X	30981	1-0.0 cM	Dm.25370	0.181904	0.0007365	0.0162138
1639069_at	Cyp12d1-d	2R	2768720	47D4-47D4	Dm.1576	1.15628	0.000736602	0.0162138
1632979_at	CG11784	2R	35928	45A9-45A9	Dm.12130	0.148512	0.000738192	0.01623
1634201_at	CG4000	3R	42451	92F6-92F6	Dm.4561	0.168523	0.000739702	0.0162443
1636089_at	comm	3L	39717	71F2-71F2	Dm.2546	0.163125	0.000742121	0.0162786
1639242_a_at	CG6455	3R	42587	94A1-94A1	Dm.7879	-0.0755381	0.000743568	0.0162915
1641268_at	CG13313	3L	39022	66E5-66E5	Dm.15458	0.459071	0.000749034	0.0163922
1635402_at						-0.126003	0.000750597	0.0164075
1628818_at	CG17562	3R	42021	89D5-89D5	Dm.16803	0.230664	0.000753387	0.0164495
1639063_at	dgt2	2L	34610	33B5-33B5	Dm.23524	0.128361	0.000756974	0.0164998
1636954_at	NetB	X	32400	12F2-12F3	Dm.3913	0.181672	0.000757433	0.0164998
1629948_at	CG5194	3L	39037	66F1-66F1	Dm.21616	-0.13438	0.000761335	0.0165658
1627100_s_at	drm	2L	49638	24A1-24A1	Dm.5721	0.164083	0.000767575	0.0166649
1626413_at	Rbp1-like	X	32293	11F1-11F1	Dm.14416	-0.214692	0.00076765	0.0166649
1638182_at	CG5999	3R	41574	87C8-87C8	Dm.23647	-0.2792	0.000770775	0.0167136
1638582_at	CG5321	X	32399	12F2-12F2		-0.175421	0.000774523	0.0167558
1630528_at	CG17751	3R	42336	92A10-92A10		0.448076	0.000774712	0.0167558
1640737_at						-0.140694	0.000776245	0.0167558
1633460_at	CG6034	3L	39974	75A1-75A1	Dm.31209	-0.143859	0.000776761	0.0167558
1633761_at	CG14930	2L	34576	32F2-32F2	Dm.19820	0.207517	0.000777141	0.0167558
1623505_s_at	Ubi-p5E	X	326237	5E4-5E4	Dm.21220	0.124567	0.000779532	0.0167739
1625587_at	Jheh3	2R	37182	55F8-55F8	Dm.694	-0.21152	0.000780675	0.0167739
1628621_at	mRpS18C	3R	43609	99F4-99F4	Dm.28359	0.075174	0.00078095	0.0167739
1626607_at	sec63	3L	38819	65F7-65F7	Dm.14937	-0.0757682	0.000781517	0.0167739
1627000_s_at	CG6231	3R	42339	92A10-92A11	Dm.12955	0.196122	0.000783124	0.0167893
1631239_s_at	CG31131	3R	318603	98B6-98B6	Dm.31350	0.481677	0.000785392	0.0168189
1626217_at	Ipp	3R	41701	88A3-88A3	Dm.2972	-0.0822184	0.000786691	0.0168277
1632210_at	CG30091	2R	246449	52B5-52B5	Dm.26396	0.347574	0.000788984	0.0168578
1633891_at	CG15431	2L	33646	24F1-24F1	Dm.26728	-0.113203	0.000791687	0.0168964
1631382_at	CG13085	2L	35219	37D7-37E1	Dm.13520	-0.15217	0.0008015	0.0170867
1640837_a_at	ImpL1	3L	39499	70A7-70A7	Dm.7761	-0.121349	0.000807514	0.0171955
1623740_at	CG32154	3L	39778	72D10-72D10	Dm.15247	-0.17748	0.000810001	0.0172109
1639183_a_at	mira	3R	42379	3-67.7 cM	Dm.2993	0.370434	0.000810915	0.0172109
1627257_at	CG4433	3R	42388	92C1-92C1	Dm.16692	0.0943144	0.000810961	0.0172109
1641353_s_at	CG32066	3L	39206	67E5-67E6	Dm.21249	0.171543	0.000814667	0.0172702
1640002_at	CG4586	X	31641	6E4-6E4	Dm.11605	0.181632	0.000826185	0.0174617
1633418_at	CG9666	3L	40096	76A3-76A3	Dm.9721	-0.0951144	0.000826789	0.0174617
1640090_a_at	slgA	X	33117	19F6-20A1	Dm.6612	-0.0992712	0.000826882	0.0174617
1634913_s_at	pes	2L	34087	28D3-28D3	Dm.5223	0.143978	0.000827989	0.0174617
1633812_at	CG9080	2R	36183	47E1-47E1	Dm.14458	0.378917	0.000828305	0.0174617
1626417_at						0.256946	0.000829252	0.0174622
1640380_a_at	MED14	3L	38073	61C6-61C6	Dm.9399	0.142627	0.000830973	0.0174666
1641240_a_at	CG1889	X	31928	9A3-9A3	Dm.4194	-0.191306	0.000831303	0.0174666
1637391_at	Cpr76Bd	3L	40123	76B6-76B6	Dm.15137	-0.151874	0.000834776	0.0175201
1624206_at	CG11300	2R	37760	59F7-59F7	Dm.20619	0.301761	0.00083597	0.0175258
1638925_at	CG34024	3R	3885580		Dm.26291	-0.154544	0.000842955	0.0176527
1627297_at	CG15270	2L	34886	35C1-35C2	Dm.14345	0.188109	0.000848826	0.017756
1639154_at						-0.129128	0.000851814	0.0177989
1637615_at	CG13192	2R	36259	48C4-48C4	Dm.23912	0.106734	0.000855333	0.0178527
1636672_at	Brd	3L	39620	3-42 cM	Dm.2286	0.577068	0.000856951	0.0178668
1628608_at	CG17475	3R	42069	89F1-89F1		-0.291589	0.000862285	0.0179583
1635659_at	crn	X	31208	2F2-2F2	Dm.31062	0.0939438	0.000866028	0.0180062
1630362_at	CG18139	3R	42112	90B5-90B5	Dm.27474	-0.108061	0.000866486	0.0180062
1629401_s_at	CG1814	2R	35984	45F4-45F4	Dm.8006	0.142951	0.000867637	0.0180104
1629572_a_at	fat-spondin	2R	36919	53F2-53F3	Dm.7709	-0.168107	0.000869415	0.0180275
1636622_at	Peritrophin-15a	2L	50433	29C1-29C1	Dm.1732	0.340318	0.00087766	0.0181786
1641383_s_at						-0.123266	0.000882631	0.0182616
1624266_at	Art6	3R	41699	88A2-88A2	Dm.27290	-0.132427	0.000890107	0.0183962
1632361_at	retm	2L	33899	26D4-26D5	Dm.4206	0.145829	0.00089466	0.0184702
1637131_at						-0.118941	0.000896414	0.0184862
1634666_at						-0.167312	0.000897683	0.0184923
1629507_a_at	mle	2R	35523	2-55.2 cM	Dm.2901	0.132156	0.000902157	0.0185642
1626435_at	CG15263	2L	34898	35D1-35D1	Dm.26816	0.53632	0.000903428	0.0185703
1629179_at	CG9465	2L	34204	29F1-29F1	Dm.27669	-0.329789	0.000906071	0.0186044
1632376_at	CG5644	3L	39029	66E6-66E6	Dm.13604	0.179067	0.000908116	0.018611
1625877_s_at	CG41560	Un	5740312		Dm.36099	0.328221	0.000908357	0.018611
1637176_at	Osi16	3R	318801	83E2-83E2	Dm.26575	-0.116027	0.000909505	0.0186144
1627180_at	Cyp4d14	X	45706	2E1-2E1	Dm.12710	-0.429044	0.000910935	0.0186236
1629952_at	CG15227	2R	37359	57B3-57B3	Dm.22260	-0.206168	0.000918083	0.0187495
1638644_at	CG12479	X	50344	12E2-12E2	Dm.27562	-0.174375	0.000921494	0.0187989
1628984_s_at	HmgZ	2R	37480	57F9-57F9	Dm.20604	0.138609	0.000923195	0.0188133
1636695_at	Pk17E	X	45970	17D6-17E1	Dm.211	0.166332	0.000924798	0.0188257
1639863_at	CG9698	3R	43629	99F7-99F7	Dm.27458	-0.144347	0.000926314	0.0188364
1625630_at	CG34171	2L	5740474		Dm.34786	0.20114	0.000927439	0.0188382
1629597_a_at	Asph	2R	36778	52E5-52E5	Dm.11789	0.162026	0.000928485	0.0188382
1623683_at	mRpL33	X	50381	4B6-4B6		0.120055	0.000929386	0.0188382
1623584_at	hkl	2L	35173	2-53.9 cM	Dm.2091	0.0785649	0.000930784	0.0188423
1623524_at	CG7031	3R	42704	94C8-94C8	Dm.13734	0.199111	0.000931807	0.0188423
1633187_at	CG6619	3L	38694	65A5-65A5	Dm.4900	-0.124415	0.00093257	0.0188423
1640569_at	CG14624	X	31068	1E4-1E4	Dm.26425	-0.0997276	0.000938499	0.0189227
1625680_a_at	CG5792	2L	34685	33F3-33F4		-0.134558	0.000939315	0.0189227
1630476_s_at	nahoda	2R	37641	59B4-59B4	Dm.4913	0.118288	0.000939544	0.0189227
1623050_at	HLH54F	2R	37027	54E8-54E8	Dm.4839	-0.13779	0.000943589	0.0189654
1624614_at	CG14894	3R	41993	89B16-89B16	Dm.23000	0.0824838	0.000943667	0.0189654
1625551_at	JhI-1	2R	36086	47A1-47A1	Dm.2795	-0.164621	0.000950278	0.0190585
1632179_at	Sptr	X	31781	7E11-7E11	Dm.1950	-0.113255	0.000950312	0.0190585
1628623_at	CG9904	X	31245	3A7-3A8	Dm.8118	0.17956	0.000953284	0.0190979
1637109_s_at	CG3961	3L	40056	75E3-75E4	Dm.3546	0.156768	0.000955292	0.0191179
1639427_at	CG13333	2R	36509	50B1-50B1	Dm.604	0.38836	0.000960299	0.0191979
1641130_at	CG31731	2L	34783	34D1-34D1	Dm.4472	0.134112	0.000966986	0.0192888
1628175_at	CG6325	3R	41268	86B4-86B4	Dm.3798	0.130005	0.000967672	0.0192888
1641624_at	CG31957	2L	319046	24C8-24C8		0.185907	0.0009679	0.0192888
1625990_at	CG32454	3L	318037	80A1-80A1	Dm.33664	0.121049	0.000972295	0.0193558
1633377_at						0.212268	0.00097431	0.0193558
1628583_at	CG31688	2L	35314	38C6-38C7		0.159402	0.000974326	0.0193558
1639602_s_at	Atg18	3L	38913	66B11-66B11	Dm.883	0.191103	0.000978525	0.0194189
1637964_at	Eig71Eg	3L	39708	71E5-71E5	Dm.2537	-0.175154	0.000982939	0.0194861
1634991_at	CG8083	2R	35914	45A1-45A1	Dm.4398	-0.353815	0.000988597	0.0195543
1635276_at	CG11437	3L	40470	79E4-79E4	Dm.12899	0.191129	0.000989531	0.0195543
1628335_at	CG5222	3L	39763	72D6-72D6	Dm.977	0.114523	0.000989593	0.0195543
1639180_at	Arc1	2R	36595	50F6-50F6	Dm.6973	-0.237547	0.00099059	0.0195543
1625181_at	CG5172	X	32711	15F4-15F4		-0.129458	0.000991542	0.0195543
1640496_at	NPC1	2L	34358	31B1-31B1	Dm.3071	0.0981212	0.000992626	0.0195554
1632710_s_at	CG4572	3R	42360	92B3-92B4	Dm.4407	0.070765	0.000996261	0.0195772
1635716_at						0.131514	0.000997141	0.0195772
1626352_at						0.129908	0.000997462	0.0195772
1631121_at	CG7267	X	31831	8C4-8C4	Dm.17585	-0.170124	0.000999015	0.0195772
1631234_at	CG18173	3L	38220	62B1-62B1	Dm.6032	-0.226825	0.000999143	0.0195772
1624592_at	CG5188	2L	34428	31E1-31E1	Dm.28242	0.100795	0.00100085	0.0195772
1626182_a_at	CG5026	3L	39026	66E5-66E6	Dm.1994	0.234119	0.00100097	0.0195772
1630065_at	CG6912	3R	41820	88E2-88E2	Dm.10814	0.598045	0.0010029	0.0195948
1627955_a_at	Asator	4	43794	102C1-102C1	Dm.17798	0.166056	0.0010127	0.0197361
1633279_s_at	CG33090	2L	34835	35A4-35A4	Dm.7918	-0.145646	0.0010128	0.0197361
1635508_at	Taf10	2L	33469	23A5-23A5	Dm.30758	0.0764667	0.00101388	0.0197361
1634940_at	kraken	2L	33265	21E2-21E2	Dm.8454	0.0978416	0.00101518	0.0197361
1640838_s_at	Akap200	2L	34170	29C3-29C4	Dm.21410	0.127808	0.00101534	0.0197361
1635918_at	CG34401	X	50356	17F2-17F2	Dm.215	0.105374	0.00102274	0.0198597
1641152_at	CG1718	X	33103	19F3-19F3	Dm.17224	-0.13481	0.00102779	0.0199291
1628768_at	CG4676	2R	36465	49F11-49F11	Dm.16102	0.268097	0.00102894	0.0199291
1623782_at	SCAP	2R	35529	42A8-42A8	Dm.13206	0.0904122	0.00102948	0.0199291
1634486_at	CG30047	2R	246414	49A1-49A1	Dm.26387	-0.299973	0.00103087	0.0199357
1626049_at	CG13089	2L	34185	29D4-29D4	Dm.4131	0.132818	0.00103243	0.0199456
1635031_s_at	CG11147	2L	33803	25F4-25F4	Dm.22471	0.170272	0.00103631	0.0199697
1635428_at	CG12863	2R	36623	51B6-51B6	Dm.19299	0.202761	0.00103664	0.0199697
1632240_at	mus81	X	31044	1D2-1D2	Dm.48	0.179034	0.00103684	0.0199697
1628331_at						0.243983	0.00104178	0.0200444
1623994_at	CG30416	2R	246603	59D6-59D6	Dm.14405	0.232083	0.00104385	0.020064
1629923_at	CG7371	2L	33774	25E5-25E5	Dm.310	0.120974	0.00104586	0.0200823
1623355_at	v	X	32026	1-33.0 cM	Dm.7748	-0.229152	0.0010496	0.0201336
1635756_at	CG32039	3L	317834	67B2-67B2	Dm.20903	0.109212	0.00105298	0.020178
1641556_a_at	l(2)k05819	2L	33644	24E5-24F1	Dm.294	-0.0915827	0.00105552	0.0202062
1641258_at	CG31437	3R	318735	96D3-96D3	Dm.27966	-0.135229	0.00105823	0.0202377
1639448_at	CG12879	3R	43329	98B1-98B1	Dm.33718	0.149732	0.00106028	0.0202566
1641342_at	cag	2R	36157	47C5-47C6	Dm.19906	0.15678	0.00106596	0.0203252
1623472_at	wus	X	32683	15C4-15C4	Dm.4178	0.184432	0.00106602	0.0203252
1629075_at						-0.110591	0.00106746	0.0203321
1632207_a_at	p130CAS	3L	38021	61B1-61B2		0.141152	0.00107345	0.0204258
1623565_at	CG17278	3R	50050	93B4-93B4	Dm.3976	-0.187418	0.00108813	0.0206634
1636742_at	nord	2R	37882	60C3-60C4	Dm.5164	0.199725	0.00108928	0.0206634
1640976_at	l(1)G0155	X	31706	7C3-7C3	Dm.100	-0.165947	0.00109015	0.0206634
1624594_at	Sk2	3L	326219	63A3-63A4	Dm.2140	0.0739223	0.0010903	0.0206634
1632560_at	eys	2L	3771890	22E1-22E1		-0.115118	0.00109244	0.0206833
1635364_at	CG30343	2R	246551	45C1-45C1	Dm.3805	0.216017	0.00109625	0.0207347
1632838_at	ATPsyn-gamma	3R	43507	99B10-99B10	Dm.8032	-0.129983	0.00109989	0.0207666
1640005_at	CG31418	3R	42084	90A1-90A1	Dm.6289	0.127443	0.00110013	0.0207666
1627018_s_at	ATPsyn-gamma	3R	43507	99B10-99B10	Dm.8032	-0.094297	0.00110329	0.0208056
1626673_s_at	CG31716	2L	34416	31E1-31E1	Dm.18584	0.0668631	0.00110455	0.0208086
1624599_at	CG34331	X	33011		Dm.20448	-0.450842	0.00110585	0.0208123
1630761_at	CG11854	3R	43037	96C7-96C7	Dm.24093	0.461118	0.00110796	0.0208149
1625281_at	CG6191	2R	36513	50B3-50B4	Dm.433	0.556211	0.00110818	0.0208149
1637873_at	scpr-C	3R	41348	86D8-86D8	Dm.33477	0.237606	0.00111018	0.0208319
1626996_s_at	br	X	44505	1-0.28 cM		0.129266	0.00111134	0.020833
1636708_at	CG3061	3R	41707	88A4-88A4	Dm.5183	0.0774213	0.00111613	0.020902
1636943_s_at	Spn5	3R	49804	88E3-88E3	Dm.1739	-0.13989	0.00112479	0.0210435
1626100_at	CG16723	3R	42781	95A3-95A3	Dm.29806	-0.14722	0.00112817	0.0210858
1637485_at	CG10827	3R	42482	93B3-93B3	Dm.4111	-0.225889	0.00113884	0.0212644
1640918_at						-0.256619	0.00114243	0.0213104
1624133_at						-0.109683	0.0011477	0.0213876
1629546_at	CG7054	3R	42643	94A16-94A16	Dm.1278	-0.178671	0.0011514	0.0214355
1624235_at						0.185472	0.00115413	0.0214653
1626720_at	CG34049	2L	3885620		Dm.26307	-0.222147	0.00115806	0.0215067
1633870_at	CG9436	2R	35586	42C8-42C8	Dm.11553	-0.211727	0.00115863	0.0215067
1636782_at	CG10035	3R	41511	87B9-87B9	Dm.16960	0.579528	0.00116447	0.0215939
1627977_at	CG1671	2R	36019	46B4-46B4	Dm.18811	0.124734	0.0011665	0.0216104
1635207_at	CG32557	X	326221	16E1-16E2	Dm.5314	-0.122396	0.00117662	0.0217767
1626438_at	nod	X	32107	1-36 cM	Dm.139	0.234943	0.00118602	0.0219291
1625961_at						-0.0964613	0.00118721	0.0219298
1624062_at	CG14962	3L	38381	63B8-63B8	Dm.5012	-0.129988	0.00119522	0.0220562
1638051_at	CG17323	2L	35138	37B1-37B1	Dm.461	0.147939	0.00119985	0.0221202
1627817_at	CG33109	3R	326258	88A12-88A12	Dm.27926	-0.414759	0.00120409	0.0221623
1636081_at	Ino80	3R	42314	92A2-92A3	Dm.33518	0.13096	0.00120447	0.0221623
1637067_at	CG6074	3R	43264	97E2-97E2	Dm.16407	-0.190054	0.0012074	0.0221947
1623732_at	CG31410	3R	326136	85F8-85F8		0.574808	0.00121659	0.0223419
1628474_at	CG16712	2L	33592	24B3-24B3	Dm.6308	0.161991	0.00121958	0.0223531
1626802_a_at	Sh	X	32780	1-57.6 cM	Dm.7088	0.198574	0.00121962	0.0223531
1630361_at	nkd	3L	44843	3-47 cM	Dm.1816	0.22957	0.00122074	0.0223531
1635987_at	CG12116	X	31782	7F1-7F1	Dm.5224	-0.305741	0.00122213	0.0223569
1630561_at	CG13641	3R	42969	96B1-96B1	Dm.25486	-0.328472	0.00122578	0.0224022
1628604_at	D	3L	39570	3-40.7 cM	Dm.1835	0.208508	0.00123211	0.022496
1629483_at						-0.196511	0.00123858	0.0225925
1623478_at	SPR	X	31463	4F11-5A1	Dm.12998	-0.208645	0.00124214	0.0226356
1638597_s_at	CG32733	X	318179	6E3-6E3	Dm.26535	-0.143708	0.00124346	0.0226379
1637027_s_at	CG10165	2L	35242	37E5-37E5	Dm.7166	-0.124763	0.0012465	0.0226714
1636470_at	CG34026	X	3885569		Dm.30168	-0.189753	0.00124793	0.0226757
1628599_at	Psf2	2L	33641	24E4-24E4	Dm.23522	-0.12357	0.00125357	0.0227329
1628408_at	CG34041	3R	3885583	99F6-99F6	Dm.30417	0.258235	0.0012541	0.0227329
1633882_at	Rgk1	2R	37219	56C10-56C11	Dm.30996	-0.228984	0.00125468	0.0227329
1628110_s_at	E(Pc)	2R	36238	2-61.9 cM	Dm.564	0.164212	0.00125758	0.0227637
1637469_at	pen-2	2R	251430	55C2-55C2	Dm.14392	0.124122	0.00126078	0.0227999
1632676_s_at	CG11897	3R	43450	98F13-98F13	Dm.1367	0.114727	0.00126386	0.0228338
1635607_at	CG31742	2L	318924	36E3-36E3	Dm.26589	-0.184818	0.00127193	0.0229364
1637174_s_at	CG18065	2R	3772419	57A5-57A5	Dm.2273	0.160758	0.00127196	0.0229364
1626723_at	Takr86C	3R	41286	86C5-86C5	Dm.2452	-0.121341	0.00127352	0.0229426
1624759_s_at	Antp	3R	40835	3-47.5 cM	Dm.3803	0.179392	0.00127561	0.0229518
1637670_s_at	CHES-1-like	X	31678	7B6-7B6	Dm.31076	-0.14467	0.00127645	0.0229518
1639044_at	Cad96Cb	3R	43033	96C7-96C7	Dm.18569	0.213696	0.00127866	0.0229698
1636868_at	CG14939	2L	34593	33A2-33A2	Dm.2062	0.0794016	0.00128306	0.0230012
1638750_at	CG5440	2L	33318	22A1-22A1	Dm.26702	-0.175047	0.00128349	0.0230012
1625532_at	cv	X	44510	1-13.7 cM	Dm.6914	-0.168407	0.00128405	0.0230012
1640231_a_at	CG8908	2R	37293	56F11-56F11	Dm.26975	0.204264	0.00130262	0.0232896
1626278_at	CG6180	2L	34683	33F3-33F3	Dm.2238	0.124968	0.00130345	0.0232896
1640831_at	Teh2	3L	38502	64A9-64A10	Dm.24732	0.161512	0.00130414	0.0232896
1625722_at	CG2774	2L	33560	23F3-23F3	Dm.11471	0.0921833	0.00130565	0.0232896
1631036_at	CG11816	X	32310	12A4-12A4	Dm.17454	-0.139276	0.0013074	0.0232896
1623787_at	CG7144	2L	34064	28C4-28C4	Dm.11204	-0.277438	0.00130752	0.0232896
1628720_at	CG4440	2L	50458	35F1-35F1	Dm.6117	0.888018	0.00131247	0.0233519
1633452_a_at	Rya-r44F	2R	49090	44F1-44F2	Dm.22868	0.160032	0.00131348	0.0233519
1629906_s_at						-0.192044	0.00132804	0.0235886
1639048_a_at	CG8229	2R	35898	44F11-44F11	Dm.7176	-0.134388	0.00133285	0.0236518
1625688_at	CG6293	3R	41259	86A7-86A7	Dm.2071	-0.173725	0.00133928	0.0237437
1632260_s_at	bru-2	2L	250811	33E1-33E3	Dm.412	0.168772	0.00134363	0.0237986
1631883_at						-0.113865	0.00134495	0.0237997
1623916_at	CG14694	3R	41307	86C7-86C7	Dm.27257	-0.141311	0.00134838	0.0238382
1632972_at	Nep3	X	33005	19A3-19A3	Dm.2736	0.190866	0.00135193	0.0238786
1636463_at	Ucp4B	2L	33833	26A5-26A5	Dm.18493	-0.117498	0.00135846	0.0239716
1624745_at	Ilp5	3L	2768992	67C9-67C9	Dm.27905	0.155902	0.00136148	0.0240026
1635469_at	CG18228	3R	40971	84F6-84F6	Dm.36390	0.127471	0.00136503	0.0240428
1629098_at	CG7631	2L	34919	35D3-35D3	Dm.26821	-0.432408	0.00138241	0.0243263
1631165_at	CG4688	2R	36467	49F12-49F12	Dm.5788	0.247545	0.00138456	0.0243416
1633312_at	CG6962	3R	41436	87A1-87A1	Dm.1159	0.119758	0.0013929	0.0244655
1633749_at	CG6337	2R	36530	50C6-50C6	Dm.5230	-0.237688	0.00139573	0.0244926
1624828_at	Obp50a	2R	246432	50F6-50F6	Dm.26390	-0.110169	0.00140925	0.0247044
1631369_at	CG7567	3R	43479	99B4-99B4	Dm.6606	-0.475856	0.00141042	0.0247044
1623383_at	Dhc64C	3L	38580	64B17-64C1	Dm.846	0.0728837	0.00141722	0.0248007
1635210_a_at	Ppn	3R	43872	98D3-98D4	Dm.7007	-0.247856	0.001437	0.0251074
1623452_at	CG13068	3L	39784	72D10-72D10		-0.129578	0.00143739	0.0251074
1634267_at	CG30495	2R	246651	43E7-43E8	Dm.26411	-0.105147	0.00144008	0.0251184
1631851_at	CG34354	3R	5740528	98C2-98C2	Dm.16369	0.204639	0.00144068	0.0251184
1629486_at	Ccp84Ag	3R	40819	84A2-84A2	Dm.14501	-0.13687	0.0014432	0.0251393
1634170_a_at	jbug	2R	43997	59A3-59A3	Dm.14398	0.139906	0.00144718	0.0251717
1636419_at	CG1647	3R	43401	98E5-98E5	Dm.1360	0.167139	0.00144822	0.0251717
1627170_at						-0.111195	0.00144905	0.0251717
1626940_at	nito	2R	35756	43F8-43F9	Dm.2130	-0.104087	0.00145268	0.0251935
1640492_at	CG10672	3L	38598	64C7-64C7	Dm.849	0.0980995	0.00145311	0.0251935
1627982_at	CG31077	3R	318583	97D12-97D12	Dm.26548	0.228216	0.00145429	0.0251935
1626411_at	l(1)G0193	X	31712	7C9-7C9	Dm.4168	0.0977215	0.00145743	0.0252147
1628149_a_at	Pak3	3R	41995	89B16-89B17	Dm.6255	-0.0846379	0.00145817	0.0252147
1635231_at						-0.107098	0.00146397	0.0252919
1632790_at	dream	2R	35528	42A8-42A8	Dm.3418	0.292459	0.00147075	0.0253535
1629228_at	Hs3st-A	2R	37161	55E9-55F1	Dm.30211	0.21678	0.00147093	0.0253535
1637697_at						-0.105567	0.00147284	0.0253535
1628387_s_at	CG30080	2R	246441	52C1-52C1	Dm.21323	0.167447	0.00147289	0.0253535
1635890_at	capaR	3L	40393	78D6-78D6	Dm.15070	-0.112742	0.00148068	0.0254527
1626750_at	CG30479	2R	36631	51B10-51B10	Dm.33832	-0.136287	0.00148224	0.0254527
1623972_a_at	CG4538	3R	42369	92B6-92B6	Dm.2399	0.080848	0.00148268	0.0254527
1623083_at	CG1698	2R	36006	46B3-46B3	Dm.22009	0.193236	0.00148816	0.0255236
1639727_at	CG7601	3R	43502	99B9-99B9	Dm.3158	0.124638	0.00149188	0.0255643
1633380_at	CG12128	2R	36042	46D4-46D6	Dm.19892	0.191317	0.00149388	0.0255754
1640052_at	CG15434	2L	50178	24F3-24F3	Dm.18341	0.275753	0.0015004	0.0256638
1640656_a_at	Pep	3L	45961	74E4-74E4	Dm.6853	-0.0921562	0.00150829	0.02577
1636738_at	RpL37b	2R	37669	59C4-59C4	Dm.27783	-0.162823	0.00150932	0.02577
1623942_at	CG6974	3R	41815	88E1-88E1	Dm.27928	-0.230211	0.00151818	0.0258931
1634184_a_at	jp	2L	34274	30B10-30B12	Dm.6993	0.191458	0.00151927	0.0258931
1638457_at	CG18347	3R	41448	87A3-87A4	Dm.20175	0.11089	0.00155023	0.026397
1625694_at						-0.112266	0.00155894	0.0265216
1636292_at	Cyp313a4	3R	41563	87C5-87C5	Dm.24058	-0.214705	0.00157166	0.0267068
1629442_at	egr	2R	36054	46E1-46E3	Dm.13536	0.124229	0.00157264	0.0267068
1629489_at	CG5111	3R	43085	96E2-96E2	Dm.13747	-0.157637	0.00158592	0.0269081
1626908_at	CG8066	3R	41766	88C6-88C6	Dm.14699	-0.26306	0.00158875	0.026932
1623134_at	CG12506	2L	33249	21E2-21E2	Dm.7533	0.178571	0.00159168	0.0269576
1631452_at	CG8665	2L	35407	39D2-39D2	Dm.17901	-0.267136	0.00160212	0.0271102
1639196_at	Jon25Bii	2L	33707	25B4-25B4	Dm.18321	-0.476337	0.00160779	0.0271818
1640535_s_at						-0.145202	0.00161126	0.0271922
1633617_at	CG15116	2R	37194	56B2-56B2	Dm.30995	0.159586	0.00161127	0.0271922
1635136_at	CG30471	2R	246633	52A10-52A10	Dm.26408	-0.119933	0.00161277	0.0271932
1627004_at	CG7632	3L	40357	78C6-78C6	Dm.30578	0.100871	0.00161702	0.0272202
1623813_at	CG33307	2L	2768914	34D7-34D7	Dm.426	-0.223625	0.00161724	0.0272202
1626422_at						-0.102685	0.00162057	0.0272521
1632822_at	gig	3L	40201	3-46 cM	Dm.2047	0.0883499	0.00162617	0.0273072
1640595_at	CG12301	3L	39689	71E1-71E1	Dm.2065	0.111038	0.00162898	0.0273072
1624580_at	CG9362	3R	41132	85D17-85D17	Dm.3568	0.143974	0.0016296	0.0273072
1631175_a_at	CG10283	2L	35102	36F5-36F5	Dm.3570	0.119172	0.00162961	0.0273072
1625044_at	CG8891	2L	33718	25B5-25B5	Dm.18782	-0.164727	0.00163371	0.0273516
1637685_at						-0.0915887	0.00163829	0.0274042
1638231_at	CG4393	3R	42764	94F1-94F1	Dm.23649	-0.167802	0.00164596	0.0275082
1639372_s_at	CG17567	2L	50468	37C7-37C7	Dm.7632	0.247946	0.00164843	0.0275251
1624040_at	SK	X	31456	4F5-4F9	Dm.11909	-0.103355	0.00165039	0.0275336
1626579_at	CG3040	X	31642	6E4-6E4	Dm.88	-0.113498	0.00165638	0.0276092
1627439_at	CG14840	3R	41734	88B1-88B1	Dm.5076	-0.125599	0.00166477	0.027711
1623743_at	CG3191	X	31209	2F2-2F2	Dm.34	-0.133291	0.00166541	0.027711
1632345_at	CG8353	2L	34123	28F3-28F3	Dm.6359	0.41324	0.00166692	0.0277118
1630661_at						0.147924	0.0016698	0.0277289
1636482_at	CG14005	2L	33808	25F5-25F5	Dm.314	0.114816	0.00167087	0.0277289
1633876_at	CG7110	2L	34757	34B10-34B11		-0.149647	0.00167725	0.0278104
1627146_at						-0.0946654	0.00168304	0.027882
1641660_at	CG18744	3R	59140	84E1-84E1		0.148959	0.00169016	0.0279637
1626074_at	CG34454	3L	5740130		Dm.35955	-0.130892	0.00169093	0.0279637
1627445_s_at	en	2R	36240	2-62.0 cM	Dm.22056	0.215764	0.00169293	0.0279725
1623254_s_at	CG31531	3R	40583	82D1-82D2	Dm.11428	0.12943	0.00170116	0.028084
1625511_at	CG34383	3R	5740131	87F13-87F13		0.147119	0.00170892	0.0281876
1623773_at	CG32082	3L	39258	68A8-68A9	Dm.21623	-0.116123	0.00171197	0.0282132
1639943_at	Acox57D-p	2R	37445	57E1-57E1	Dm.5402	-0.144035	0.0017166	0.028265
1628402_a_at	GlcAT-S	2L	34282	30C1-30C1	Dm.370	-0.107232	0.00171998	0.028296
1623906_at	Ripalpha	2L	34351	31B1-31B1	Dm.4932	-0.142386	0.00172776	0.0283985
1638000_at	sala	2L	34570	2-44 cM	Dm.2686	0.808495	0.00172967	0.0283985
1636579_s_at	mdy	2L	44887	36B1-36B2	Dm.5403	0.12572	0.0017307	0.0283985
1623556_at	CG32669	X	326229	9F5-9F5	Dm.33584	-0.22451	0.00174365	0.0285862
1623392_at						-0.103012	0.00174544	0.0285908
1635800_at	CG5431	2R	37743	59F6-59F6	Dm.19992	0.164768	0.00174788	0.0286061
1629399_at						-0.150853	0.00175503	0.0286983
1628261_at	CG13067	3L	39785	72D10-72D10	Dm.6578	-0.207835	0.00175672	0.0287011
1641746_at	Cpr11B	X	32203	11B1-11B1	Dm.3863	-0.149394	0.00176085	0.02873
1632402_at	CG6744	3R	41374	86E5-86E5	Dm.5018	0.103358	0.00176152	0.02873
1634177_a_at	CG31055	3R	318574	98B1-98B1	Dm.7507	-0.187777	0.00176676	0.0287687
1633836_a_at	Fkbp13	2R	37449	57E6-57E6	Dm.722	0.138807	0.00176693	0.0287687
1640745_at	oa2	3R	42652	94B1-94B2	Dm.16604	-0.124071	0.00176903	0.0287782
1623573_s_at	CG11266	2L	33989	27D5-27D5	Dm.7322	0.0781036	0.00178143	0.0289552
1639074_at	CG33275	3L	2768948	66A6-66A8	Dm.15507	-0.111346	0.00178799	0.0290368
1623907_at	armi	3L	38427	63E1-63E1	Dm.15753	-0.104345	0.00180179	0.0292359
1638878_at	Or23a	2L	33450	23A2-23A2	Dm.21525	-0.194722	0.00181021	0.0293474
1641423_at	CG6739	2L	34037	28B4-28B4	Dm.18244	0.130856	0.00181208	0.0293525
1623298_at	CG6067	X	31529	5D1-5D1	Dm.31037	-0.180625	0.00181474	0.0293706
1626264_at	CG9883	2L	33442	23A1-23A1	Dm.271	0.154933	0.00182104	0.0294474
1639105_at	ppk10	2L	3885617		Dm.22999	-0.110314	0.00182641	0.029509
1634178_at	CG4351	X	32259	11D10-11D11	Dm.7052	0.112159	0.00184024	0.0297072
1639237_at						-0.10705	0.00185248	0.0298593
1623896_a_at	CG34404	3R	41873	88F1-88F1	Dm.4269	0.0825482	0.00185294	0.0298593
1625984_at						-0.0989741	0.00185439	0.0298593
1625634_at	Dbp45A	2R	35917	45A2-45A2	Dm.4231	0.0881783	0.00186171	0.0299518
1636905_at	lea	2L	44522	2-3 cM	Dm.1441	0.312196	0.00186779	0.0300241
1637142_at	CG9547	2L	33911	26D9-26D9	Dm.4205	-0.140285	0.00187921	0.0301821
1630456_at	Mbs	3L	49070	72D1-72D1	Dm.13965	0.195536	0.00188771	0.0302928
1627239_s_at						0.0671683	0.00189399	0.0303599
1640405_at	l(2)01810	2L	47253	33B9-33B9	Dm.1496	-0.195351	0.00189571	0.0303599
1638797_a_at						0.114993	0.00189817	0.0303599
1635570_a_at	CrebB-17A	X	32817	17A8-17A8	Dm.26256	0.163184	0.00189955	0.0303599
1632621_at	CG12946	3R	41198	85E8-85E8	Dm.5895	0.17568	0.0018999	0.0303599
1627453_s_at	spi	2L	35253	2-54 cM	Dm.4573	0.0765443	0.00190251	0.0303761
1630842_s_at	CG32640	X	318135	11E3-11E3	Dm.31054	-0.347943	0.00190498	0.0303891
1626514_at	CG5013	3R	41951	89B1-89B1	Dm.6112	-0.0738369	0.00190654	0.0303891
1630526_at						-0.0772398	0.00191072	0.0304029
1626724_at	CG32687	X	31980	9D2-9D2	Dm.22745	-0.218914	0.00191213	0.0304029
1624695_at	CG3999	3R	41253	86A2-86A2	Dm.17022	-0.174993	0.00191264	0.0304029
1624454_at	CG10361	3L	39333	68E1-68E1	Dm.4937	-0.193022	0.00191382	0.0304029
1633723_at	mav	4	43804	102C2-102C2	Dm.1889	0.124953	0.00191906	0.0304491
1629347_at	klu	3L	39228	68A1-68A1	Dm.4755	0.199194	0.00191994	0.0304491
1632273_at	CG5789	3R	42928	96A6-96A7	Dm.31340	0.153302	0.00193435	0.030652
1635664_at	Bzd	X	44554	1-1.2 cM	Dm.20304	0.107263	0.00193617	0.0306553
1631858_at						0.224832	0.00194437	0.0307418
1631977_at	PH4alphaSG1	3R	326112	99F6-99F6	Dm.12822	0.166358	0.00194488	0.0307418
1632235_at	Aats-met	3R	41733	88B1-88B1	Dm.1570	0.14217	0.00194686	0.0307474
1641623_at	CG15917	2R	36936	54A1-54A1	Dm.23932	0.127812	0.00195234	0.0308083
1631270_at	nht	2L	34902	35D1-35D1		-0.171888	0.00195663	0.0308503
1638652_at	CG40006	2L	3355123		Dm.5822	0.101216	0.00196032	0.0308768
1632927_at	CG8359	3R	41056	85B2-85B2	Dm.10757	-0.165634	0.00196199	0.0308768
1625230_a_at						0.0967588	0.00196398	0.0308768
1623197_a_at	zormin	3L	2769001	62C4-62D1	Dm.15849	0.126351	0.00196483	0.0308768
1639814_at						0.12896	0.0019711	0.0309497
1627682_at	CG14949	3L	38328	62E8-62E8	Dm.27046	-0.251679	0.00197346	0.0309612
1626869_a_at	CG31619	2L	35424	39F1-39F3	Dm.6934	-0.127069	0.00197881	0.0309961
1626027_at	Sr-CII	2R	44219	48E10-48E10	Dm.1853	0.565326	0.00198053	0.0309961
1627155_s_at	CG9106	X	32454	13B4-13B4	Dm.4080	0.133054	0.0019806	0.0309961
1640411_at	CG18284	2L	34460	32A2-32A2	Dm.7862	0.119186	0.0019845	0.0310315
1641091_at	CG3280	3L	39117	67C2-67C2		-0.115357	0.00199018	0.0310914
1629180_at	O-fut2	X	31098	2A4-2A4	Dm.4643	0.0862983	0.00199161	0.0310914
1632695_at	CG18585	2L	34041	28C1-28C1	Dm.2265	-0.336889	0.00199779	0.0311623
1631020_at	CG34113	3R	4379844	83C6-83C6	Dm.31611	-0.119489	0.00199947	0.0311628
1631076_at	CG13771	2L	33933	26F4-26F5	Dm.5001	-0.151423	0.002004	0.0311652
1636921_at	l(2)06496	2R	46074	59C2-59C3	Dm.23950	-0.15363	0.00200427	0.0311652
1631471_at						0.191834	0.00200566	0.0311652
1636795_at	Aats-ala-m	3L	38595	64C7-64C7	Dm.2902	0.100209	0.0020062	0.0311652
1633084_at						-0.0996146	0.002008	0.0311676
1637730_at	CG17361	3L	39548	70C10-70C11	Dm.23537	0.125166	0.00202441	0.0313965
1636730_at	CG13373	X	30988	1B4-1B4	Dm.17788	-0.115243	0.00203271	0.0314868
1627047_at	CG3987	3R	41822	88E2-88E2	Dm.7740	0.289147	0.00203355	0.0314868
1637229_a_at	CG11796	3L	40263	77C3-77C3	Dm.4664	0.181625	0.00203838	0.0315359
1637937_at						0.221432	0.00204038	0.031541
1634573_a_at						0.111367	0.0020461	0.0316037
1639454_at	CG10912	2R	37059	55B2-55B2	Dm.2306	0.388015	0.00204809	0.0316087
1636736_s_at	CG31274	3R	318655	89E6-89E6	Dm.36681	0.160841	0.00205825	0.0317396
1641456_at	CG10366	2L	35258	37F2-37F2	Dm.11586	-0.0843636	0.00206557	0.0318083
1641510_at	Tor	2L	47396	34A4-34A4	Dm.1502	0.0800968	0.00206607	0.0318083
1639923_at	CG30502	2R	35670	43C1-43C1	Dm.5462	0.167957	0.00207528	0.0319243
1639894_at	KP78b	3R	41361	86E2-86E2	Dm.36463	0.221635	0.0020831	0.0320003
1623398_at	CG4830	3R	41477	87B2-87B2	Dm.5915	-0.546536	0.0020836	0.0320003
1630000_at	CG7358	X	32886	17F2-17F2	Dm.11560	0.0844536	0.0020894	0.0320634
1641143_s_at	tsl	3R	42564	93F9-93F10	Dm.2380	-0.143247	0.00210026	0.0321842
1637611_at	Yippee	X	32295	11F1-11F1	Dm.3461	0.0648488	0.00210067	0.0321842
1624427_at	CG10646	3L	39426	69C4-69C4	Dm.21624	0.0885692	0.0021165	0.0324005
1623946_at	CG32970	2L	318270	35A3-35A3		-0.0928093	0.00211858	0.0324062
1625957_at	CG10051	2R	37222	56D2-56D2	Dm.11833	-0.197101	0.00212514	0.0324679
1625517_at	Max	3L	40095	76A3-76A3	Dm.3749	0.0841254	0.00212717	0.0324679
1641199_a_at	CG1544	3R	43689	100B5-100B5	Dm.10912	-0.172041	0.00213049	0.0324679
1634439_at	CG33256	3L	2768966	73D5-73D5	Dm.34226	0.206429	0.0021323	0.0324679
1636541_at	CG33052	3L	326245	74B4-74B5	Dm.33511	0.0914559	0.00213277	0.0324679
1624509_at	LvpL	2R	35826	44D1-44D1	Dm.529	-0.285564	0.00213374	0.0324679
1640755_at	Cyp6a8	2R	36666	51D1-51D1	Dm.6618	-0.445148	0.0021346	0.0324679
1629647_at	l(2)06225	2L	46069	32C1-32C1	Dm.7708	-0.0677639	0.00214315	0.0325718
1631388_at	Rep	2R	37246	56D13-56D13	Dm.3110	0.0801075	0.00215451	0.0327181
1633490_at	CG15638	2L	34768	34C4-34C4	Dm.33798	-0.153746	0.00216876	0.0329083
1627627_at	CG10466	2L	35268	38A3-38A3	Dm.28254	-0.100734	0.0021748	0.0329734
1639230_at	v(2)k05816	2L	117361	23C5-23C5	Dm.11974	0.155371	0.00217691	0.0329791
1639502_at						-0.200844	0.00218092	0.0329879
1628118_at						0.156771	0.0021826	0.0329879
1625880_at	CG6982	3R	42691	94C4-94C4	Dm.16593	0.15185	0.00218272	0.0329879
1625629_at	alpha-Est6	3R	40902	84D9-84D9	Dm.2473	-0.132224	0.00218656	0.0330197
1634809_s_at	CG30194	2R	37657	59C2-59C2	Dm.30930	0.195593	0.00219472	0.0331165
1630170_at	Cyp12b2	2R	37163	55F1-55F1		0.124993	0.00220605	0.033261
1633980_at	CG14969	3L	38415	63D1-63D1	Dm.3856	0.0933233	0.00221608	0.0333857
1638962_at	CG6227	X	32464	13B7-13B8	Dm.168	0.100499	0.00222634	0.0335136
1637539_a_at	hbs	2R	44129	51D8-51D8	Dm.1858	0.131374	0.00222853	0.03352
1640802_at	CG34328	X	5740378		Dm.36187	-0.125461	0.00223049	0.0335229
1637341_at	Rpt3	X	32047	10A6-10A6	Dm.8238	0.0790767	0.00223865	0.0336188
1623126_at	CG13912	3L	38120	61F3-61F3	Dm.15914	-0.233918	0.00224236	0.0336279
1633111_at	Porin2	2L	34499	32B1-32B1	Dm.7986	0.150933	0.00224362	0.0336279
1625651_at	CG18317	2L	33350	22B1-22B1	Dm.4115	0.211878	0.00224556	0.0336279
1624273_at	CG8034	X	32924	18B9-18B10	Dm.219	-0.171638	0.00224635	0.0336279
1631800_at	CG6690	3R	42582	93F14-93F14	Dm.16630	0.161758	0.00224885	0.0336387
1627091_at	CG30287	2R	246530	57E10-57E11	Dm.29109	-0.113237	0.00225273	0.0336702
1631334_at	CG10260	X	31247	3A8-3A8	Dm.11491	0.0871689	0.00225814	0.0337244
1625202_at						-0.111445	0.00226984	0.0338725
1630890_at	nullo	X	31652	6F1-6F1		-0.101001	0.00228178	0.0340238
1623991_s_at	coro	2R	35596	42D6-42D6	Dm.11616	-0.0836781	0.00228451	0.0340378
1629115_s_at	scrib	3R	44448	97B9-97C1	Dm.16442	0.146687	0.00228704	0.0340487
1640205_at	CG13460	3L	39638	71B2-71B2		-0.121127	0.00230356	0.0342676
1631797_at	Or1a	X	30978	1A2-1A2	Dm.5720	0.166005	0.00231355	0.0343893
1638935_at	CG7091	3R	41590	87D6-87D6	Dm.5968	-0.153235	0.0023302	0.0346097
1631608_at	CG6954	3R	42676	94C1-94C1	Dm.3687	0.346278	0.00233394	0.034638
1630419_a_at	CG7300	2L	34472	32A4-32A4	Dm.12185	-0.376324	0.00233688	0.0346546
1632921_at	CG34251	3L	5740860		Dm.33393	-0.63699	0.00234736	0.0347827
1624442_at	CG12586	3R	40574	82C2-82C2	Dm.27203	0.145514	0.00236233	0.0349773
1635032_a_at	CG3526	X	31277	3C2-3C2	Dm.17750	-0.171451	0.00236968	0.0350586
1640942_at	CG3251	2L	33671	25A3-25A3	Dm.18327	-0.133561	0.00237921	0.0351722
1629333_at						-0.126296	0.0023837	0.0352111
1628981_at	CG16849	2L	34764	34C1-34C1	Dm.26808	0.233382	0.00241419	0.0356337
1636546_s_at	CG1640	X	32292	11F1-11F1	Dm.7224	0.0706562	0.00241632	0.0356374
1626854_at	CG32148	3L	251924	71B1-71B1	Dm.6277	0.179615	0.00242138	0.0356818
1624074_at	Obp56a	2R	37264	56E2-56E2	Dm.19963	-0.308915	0.00242326	0.0356818
1632488_a_at						0.0856	0.00242498	0.0356818
1634562_s_at						0.0858522	0.00243989	0.0358734
1623840_at	CG18607	2R	37213	56C8-56C8	Dm.26965	-0.142228	0.00245924	0.0361299
1627001_at						-0.0954126	0.00246132	0.0361324
1633649_s_at	trpl	2R	36003	46B2-46B2	Dm.546	0.183846	0.00247414	0.0362848
1626146_at	Obp46a	2R	36088	47A1-47A1	Dm.26893	-0.0940524	0.00247553	0.0362848
1635906_at						-0.0803477	0.00248735	0.0364184
1631758_at						-0.0846326	0.00248939	0.0364184
1639205_s_at	tra2	2R	36619	2-70 cM	Dm.4216	-0.087817	0.00249041	0.0364184
1636257_at	CG10688	3L	39436	69C6-69C6	Dm.23285	-0.106631	0.00249894	0.036515
1638064_a_at						0.137945	0.0025089	0.0366323
1634729_at	l(2)37Cd	2L	35193	37C5-37C5	Dm.4597	0.225061	0.00251436	0.0366837
1627890_at	GstD10	3R	59240	87B8-87B8	Dm.24889	-0.211649	0.00251678	0.0366908
1640880_s_at						-0.132862	0.00252592	0.0367957
1631971_at	CG10907	3L	39331	68D6-68D6	Dm.6179	0.12307	0.00253342	0.0368766
1641306_at	hay	3L	39202	3-34.4 cM	Dm.5750	0.09246	0.00253964	0.0369388
1638486_at	Rbp1	3R	41294	86C6-86C6	Dm.2213	0.133673	0.00254181	0.036942
1626980_at	Pli	3R	42821	95C5-95C8	Dm.1303	-0.142533	0.00255561	0.0371037
1627862_at	CG15267	2L	34891	35C5-35C5	Dm.30752	0.155203	0.00255685	0.0371037
1634651_at	Acp53C14c	2R	3346203	53D6-53D6	Dm.28792	0.190011	0.00256034	0.0371259
1625962_at	RpII140	3R	41721	88A9-88A9	Dm.6926	-0.103186	0.00257212	0.0372367
1631104_s_at	Fsh	3R	42133	90C2-90C2	Dm.6783	0.117033	0.0025735	0.0372367
1633025_at	CG4627	2R	36457	49F10-49F10	Dm.23916	-0.121488	0.00257867	0.0372367
1623372_at	CG5873	3R	42100	90A6-90B1	Dm.31258	-0.187842	0.00257887	0.0372367
1626815_a_at	CG9264	2L	35370	39A1-39A1	Dm.11121	0.149769	0.00258178	0.0372367
1639550_a_at	CG9650	X	31660	7A2-7A5	Dm.20992	-0.224551	0.00258225	0.0372367
1640587_at	CG34391	3L	5740816	64D1-64D1		0.323153	0.00258333	0.0372367
1639564_a_at	CG7768	3L	39573	70D4-70D4	Dm.956	-0.136776	0.0025837	0.0372367
1628745_at	CG18313	X	32389	12E9-12E9	Dm.33748	0.277948	0.00258809	0.0372717
1637531_at	CG1440	X	31776	7E9-7E9	Dm.21262	0.434896	0.00259108	0.0372762
1633841_at	yellow-e2	3R	41652	87E10-87E10	Dm.25188	-0.152313	0.00259234	0.0372762
1632194_at	Nup98	3R	42816	95B1-95B5	Dm.14811	-0.109997	0.0026103	0.037506
1639624_at	CG6688	3R	42716	94D9-94D9	Dm.27380	0.149176	0.00262056	0.0376249
1631569_s_at	Gp150	2R	37549	58D3-58D3	Dm.6554	0.101452	0.00262441	0.0376516
1635686_at	CG14110	3L	39500	70A7-70A7	Dm.4908	-0.107215	0.00263734	0.0378058
1641677_at	slbo	2R	37889	60C6-60C6	Dm.2680	0.160525	0.00263914	0.0378058
1635450_a_at	smp-30	3R	41786	88D2-88D2	Dm.2426	0.2297	0.00264562	0.0378699
1636566_at	CG32368	3L	317997	66A19-66A19	Dm.6894	0.972067	0.00265255	0.0379405
1624464_s_at						0.101764	0.00265567	0.0379564
1629898_s_at	CG10737	2R	37202	56C1-56C1	Dm.14706	0.113994	0.00266375	0.0380432
1624919_at	CG8525	2R	36358	49A4-49A4	Dm.3635	-0.0843832	0.00266595	0.0380461
1636747_at	CG8051	X	32925	18C1-18C1	Dm.1918	-0.129074	0.00267138	0.0380947
1640572_at						-0.104816	0.00267558	0.038126
1633487_at	CG30109	2R	246461	54D4-54D4	Dm.15969	-0.100922	0.00267799	0.0381316
1630454_at	CG14086	3L	40100	76A3-76A3	Dm.27177	-0.0939759	0.00268618	0.0381859
1631515_at	CG11877	3R	43438	98F10-98F10	Dm.4449	-0.0864758	0.00268626	0.0381859
1623173_at	CG10013	3R	41494	87B6-87B7	Dm.16964	-0.309962	0.00268881	0.0381859
1631145_at	CG32073	3L	326191	68A7-68A7	Dm.27846	-0.174267	0.00268986	0.0381859
1637971_a_at	CG8129	3R	41117	85D12-85D13	Dm.20161	0.199483	0.00269277	0.0381986
1625503_at	CG32425	3L	40273	77C6-77C6	Dm.1016	-0.198154	0.00269593	0.0382148
1628646_at	CG18507	2L	34775	34C6-34C6	Dm.13847	0.141599	0.0027033	0.0382907
1629861_at						-0.114268	0.00271383	0.0383984
1624905_at	CG9000	2R	36908	53E4-53E4	Dm.659	0.0714493	0.00271496	0.0383984
1625053_at	CG16898	2R	37276	56F4-56F4	Dm.5584	0.343505	0.0027232	0.0384863
1623289_at	Obp83ef	3R	40747	83D4-83D4	Dm.31293	-0.249766	0.0027302	0.0385565
1631806_at	CG8693	2R	35827	44D1-44D1	Dm.7021	-0.314558	0.0027413	0.0386844
1634839_at	CG11103	X	32342	12C4-12C4	Dm.19151	0.0964559	0.00274755	0.0387438
1626303_s_at	CG34253	3L	5740501		Dm.20883	-0.285608	0.0027722	0.0390334
1638042_at						-0.103536	0.00277221	0.0390334
1631983_at						-0.113975	0.00278829	0.0392147
1623596_at	Cpr72Eb	3L	39815	72E2-72E2	Dm.27155	-0.100946	0.00278923	0.0392147
1632533_at	Timp	3R	41248	86A1-86A1	Dm.2453	0.132111	0.00279396	0.0392521
1635293_s_at	CG8336	3L	39121	67C2-67C3	Dm.4317	-0.0934089	0.00282016	0.0395909
1631787_at						0.148374	0.00282604	0.0396441
AFFX-Dm-O65372_at						-0.0827607	0.00283544	0.0397465
1636677_s_at	CG11876	3R	43437	98F10-98F10	Dm.19569	-0.116221	0.00285483	0.0399642
1630859_s_at	Chro	3L	40508	80B1-80B2	Dm.6422	0.137952	0.00285519	0.0399642
1631674_at	O-fut1	2R	36564	50E1-50E1	Dm.30916	0.114765	0.00285842	0.03998
1631619_a_at	MTF-1	3L	39089	67B5-67B6	Dm.28307, Dm.4219	-0.130474	0.00286773	0.0400674
1638820_at	CG34362	3R	43362	98B8-98C1	Dm.13924	0.147468	0.0028689	0.0400674
1627181_at	RpS7	3R	43594	99E2-99E2	Dm.7198	-0.117499	0.00287114	0.0400691
1627948_at	aPKC	2R	47594	51D5-51D6	Dm.1507	0.181622	0.0028734	0.0400711
1624741_at	CG14464	2R	3355132			-0.0967656	0.00288032	0.0401381
1626853_a_at	CG14017	2L	33787	25E6-25E6	Dm.13417	-0.156616	0.00289049	0.0402503
1630532_at	CG13091	2L	34188	29D4-29D4	Dm.361	0.308339	0.00290069	0.0403565
1634679_at	CG33980	X	31469	5A3-5A5	Dm.25374	-0.118475	0.00290238	0.0403565
1627462_a_at	CG4662	3R	42357	92B3-92B3	Dm.4171	0.0912493	0.00291445	0.0404946
1628570_at	CG4021	2R	37484	58A1-58A1	Dm.15712	-0.150205	0.00292903	0.0406674
1629385_s_at	Pmi	3L	3772100	64E7-64E8	Dm.21293	-0.116907	0.00294507	0.0408601
1640435_at	eIF-1A	3R	44260	91A1-91A1	Dm.1640	-0.050759	0.0029643	0.0410603
1627417_s_at	CG12038	3L	2768997	61E1-61E1	Dm.5764	-0.137239	0.00296603	0.0410603
1638425_at	CG15643	X	32489	13D3-13D3	Dm.33512	0.142803	0.00296762	0.0410603
1637736_a_at	GalNAc-T2	X	32836	17B6-17B6	Dm.7692	-0.0855363	0.00296974	0.0410603
1634525_at	CG34227	2R	36186		Dm.6882	-0.515763	0.00297033	0.0410603
1640065_at	GstE7	2R	37112	55C7-55C7	Dm.9215	0.178909	0.00298209	0.0411928
1641010_at	CG34224	2R	5740585		Dm.34788	0.405196	0.00298902	0.0412375
1641451_at	Dhpr	3L	39050	67A1-67A1	Dm.2843	-0.158382	0.00299275	0.0412375
1635176_at						-0.093741	0.00299396	0.0412375
1629538_s_at						0.325242	0.00299494	0.0412375
1639495_at	Cyp9b1	2R	35634	42F2-42F2	Dm.2852	0.214234	0.00299621	0.0412375
1625240_at						-0.109766	0.00300199	0.0412871
1637313_at	CG32595	X	318105	12F3-12F3	Dm.34100	-0.140881	0.00301211	0.0413963
1632367_at	Mst35Ba	2L	34866	35B6-35B6	Dm.14437	0.115708	0.00301658	0.0414277
1641389_at	CG14959	3L	38402	63C2-63C3	Dm.12875	-0.150492	0.00302354	0.0414933
1624050_at	CG6842	X	32777	16F1-16F2	Dm.3175	-0.091525	0.00304112	0.0417042
1634127_a_at	CG13029	3L	39886	73D3-73D3	Dm.29701	0.200863	0.00305566	0.0418734
1637370_at	yellow-f	3R	41595	87D7-87D7	Dm.1174	0.185455	0.00306869	0.0420181
1636481_s_at						-0.112145	0.00307066	0.0420181
1631618_s_at	PPP4R2r	X	31979	9D1-9D2	Dm.897	0.0944664	0.0030755	0.042054
1624684_at	exo84	3R	43163	96F10-96F10	Dm.13748	-0.107374	0.00308093	0.0420979
1641165_s_at						-0.0956576	0.00309539	0.042265
1640282_at	CG6843	3L	40062	75E4-75E4	Dm.15160	0.106526	0.00310621	0.0423822
1624321_at	Rac2	3L	38831	66A1-66A1	Dm.3545	0.096378	0.00312558	0.0426158
1626370_at	CG31120	3R	42979	96B6-96B6	Dm.3511	0.0815144	0.00312965	0.0426406
1638344_at	CG5287	2L	34711	34A8-34A8	Dm.30746	-0.0986206	0.00313803	0.0427241
1641581_at	Tm1	3R	41852	88E12-88E13	Dm.19116	-0.138828	0.00317524	0.0431996
1627176_at	CG31431	3R	326138	93F14-93F14		-0.16787	0.00319029	0.0433733
1632969_at	ACXA	2L	53432	34A2-34A2	Dm.7626	0.199434	0.00319378	0.0433896
1636073_at	CG32344	3L	326208	61C1-61C1	Dm.796	0.127095	0.00319727	0.043406
1635944_a_at	Syb	2R	36080	46F8-46F8		-0.0582384	0.00320151	0.0434087
1640339_at	l(1)G0136	X	32513	13E12-13E12	Dm.31057	-0.0794569	0.00320206	0.0434087
1639539_at	Cyp4e1	2R	44632	44D1-44D1	Dm.30895	0.176857	0.00320496	0.043417
1638835_at						-0.0936507	0.00321534	0.0435265
1634059_at						-0.0920064	0.00322572	0.0436359
1625795_a_at	CG3394	2R	37887	60C6-60C6	Dm.7883	-0.123751	0.00323223	0.043669
1629070_at	CG1208	3R	40727	83C4-83C5	Dm.2299	-0.262933	0.00323278	0.043669
1641294_a_at	CG3625	2L	33198	21B7-21B7	Dm.3940	-0.168441	0.00325384	0.0439222
1633499_at	retinin	3L	53564	72E1-72E1	Dm.12765	-0.207853	0.00328528	0.0442995
1637861_at	CG7786	2R	36802	53A1-53A1	Dm.27756	-0.105724	0.00328647	0.0442995
1640131_a_at	CG5270	3R	41370	86E5-86E5	Dm.4560	0.0871871	0.00329137	0.0443127
1632922_at	NFAT	X	32321	12A9-12B2	Dm.2918	0.165708	0.00329212	0.0443127
1629714_at	bgcn	2R	47873	60A4-60A4	Dm.33424	-0.170692	0.00330274	0.0444241
1625468_at	CG9500	2L	33888	26C3-26C3	Dm.27653	-0.151451	0.00330519	0.0444255
1626659_at	CG4980	3R	43348	98B6-98B6	Dm.11298	0.130069	0.00330933	0.0444496
1633535_at	VhaAC39	X	31342	3F4-3F4	Dm.2086	0.0854126	0.00333488	0.0447611
1628099_at	bor	3R	53565	89B9-89B9	Dm.1727	0.121299	0.0033377	0.0447672
1625189_at						-0.1219	0.00335854	0.0450149
1636488_at	CG4468	3R	42373	92B6-92B6	Dm.11158	-0.120538	0.00338218	0.0452998
1630367_at						-0.109131	0.00338702	0.0453325
1629079_at	CG15517	3R	43537	99C6-99C6	Dm.27452	-0.145659	0.00339447	0.0454002
1639023_at	Nsf2	3R	41694	87F15-87F15	Dm.6688	0.0900553	0.00340951	0.0455691
1633983_a_at						0.108829	0.0034128	0.0455809
1637364_at	CG13558	2R	37719	59E2-59E2	Dm.27015	-0.137575	0.00342714	0.0457402
1640181_at	CG13044	3L	39795	72E1-72E1	Dm.23642	-0.125166	0.00344309	0.0459208
1630557_at	CG11859	3R	43046	96C8-96C8	Dm.23652	0.0909906	0.0034487	0.0459511
1639979_at	CG8927	3R	41964	89B6-89B7	Dm.20196	-0.138262	0.00345021	0.0459511
1627354_at	CG5835	3R	42296	91F4-91F4	Dm.4282	0.126624	0.00346279	0.0460862
1636362_at	CG32169	3L	39919	73E5-73E6	Dm.22292	-0.10678	0.00346753	0.046117
1625059_at	Leucokinin	3L	47746	70E2-70E2	Dm.3002	-0.129039	0.00348245	0.0462828
1641309_s_at	Iswi	2R	36390	49B10-49B10	Dm.2581	0.128958	0.00349845	0.0464629
1640147_at	CG18518	2L	34932	35D4-35D4	Dm.27700	-0.156157	0.00350709	0.0465451
1625628_at						-0.122936	0.00351986	0.0466205
1633751_at	CG10903	3R	40952	84E9-84E9	Dm.31233	0.0774577	0.00352013	0.0466205
1635674_at	CG6901	3R	41977	89B12-89B12	Dm.27311	0.161925	0.00352015	0.0466205
1640341_s_at	Dgp-1	2R	37080	55B11-55B11	Dm.3091	0.0904137	0.0035302	0.0467209
1636919_at	mago	2R	37402	57C2-57C2	Dm.19970	-0.106346	0.00353721	0.0467587
1634288_at						-0.179428	0.00353994	0.0467587
1633264_at	CG13024	3L	39880	73D1-73D1		0.185131	0.00354045	0.0467587
1625735_at						-0.105023	0.0035465	0.0467877
1623440_at	CG31848	2L	318980	34B3-34B3	Dm.30832	-0.201336	0.00354759	0.0467877
1633295_a_at	mthl13	2R	246395	47B13-47B13	Dm.26383	-0.0941115	0.00355158	0.0468077
1625047_at	qkr58E-2	2R	37562	58D8-58E1	Dm.7238	0.0793874	0.00356507	0.0469529
1638909_at						-0.090716	0.00356837	0.0469637
1628758_at	CG1774	3R	43722	100C7-100C7	Dm.1389	-0.1022	0.00357381	0.0469776
1636423_at	CG8012	3L	50305	66C1-66C1		-0.17232	0.00357438	0.0469776
1624990_at	CG12063	3R	43715	100C4-100C4	Dm.1387	-0.0962131	0.00357904	0.0470062
1639136_s_at	psq	2R	36118	47A13-47B1	Dm.7369	0.185032	0.00359432	0.0471592
1640306_at	CG17477	3R	42067	89F1-89F1		-0.22447	0.00359696	0.0471592
1632576_at	CG8142	X	32763	16E1-16E1	Dm.2050	0.126433	0.00359815	0.0471592
1629891_at						-0.0850385	0.00361213	0.0473096
1623275_at	Or35a	2L	34918	35D3-35D3	Dm.26820	0.181764	0.00364245	0.0476738
1640511_at	CG30075	2R	246437	50F7-50F7	Dm.26393	-0.155704	0.00364891	0.0477254
1636415_at	CG14225	X	32975	18D13-18D13	Dm.23830	-0.112919	0.00365868	0.0478203
1640716_at	CG14810	X	31131	2B10-2B10	Dm.28004	-0.182067	0.00366651	0.0478895
1637386_at	rdgC	3L	40224	77B1-77B1	Dm.5730	0.134841	0.00366923	0.047892
1630770_at						0.145025	0.00368792	0.0480741
1630109_at	Hsc70-4	3R	41840	3-56.5 cM	Dm.1206	0.259164	0.00368825	0.0480741
1626289_at	Dgkepsilon	2R	36408	49C2-49C2	Dm.30912	-0.0603598	0.00369086	0.048075
1627624_s_at						-0.123669	0.00370012	0.0481625
1637029_at						-0.114117	0.0037076	0.0482269
1624168_at	CG14411	X	32408	12F5-12F5	Dm.10811	0.0849146	0.00374495	0.0486399
1636490_at	PGRP-SB1	3L	39870	73C1-73C1		-0.3088	0.00374774	0.0486399
1628260_at	CG13186	2R	36294	48E1-48E1	Dm.19911	-0.13478	0.0037495	0.0486399
1625415_at	CG14306	3R	42231	91B5-91B5	Dm.34884	-0.112712	0.00374963	0.0486399
1634471_at	CG33214	3L	40382	78D4-78D4	Dm.15071	0.167603	0.00375496	0.0486758
1635886_s_at						0.421602	0.0037636	0.0487545
1626163_s_at	Act5C	X	31521	5C7-5C7	Dm.2951	0.0768271	0.00377179	0.0488272
1624253_at	CG9125	X	2768882	15A9-15A9	Dm.29130	-0.113599	0.00378454	0.0489588
1632590_at	CG31320	3R	318680	88B6-88B6	Dm.33629	0.143105	0.0037924	0.049027
1635970_at	Sin	3L	40325	78A5-78A5	Dm.2508	-0.0742306	0.00380742	0.0491876
1633792_a_at	osa	3R	42130	3-60.0 cM	Dm.2989	0.0865748	0.00381709	0.049279
1633439_at	Galpha73B	3L	39861	73B5-73B5	Dm.2534	-0.175157	0.00382066	0.0492915
1633937_at						-0.0905902	0.00382919	0.0493679
1637418_at						-0.101339	0.00383863	0.0494322
1639895_at	CG6719	3R	41365	86E4-86E4	Dm.7197	0.0675647	0.00383939	0.0494322
1628688_at	CG12054	3R	43694	100B8-100B8	Dm.4416	0.169356	0.00385904	0.0496514
1634187_x_at						0.336321	0.00386321	0.0496523
1636611_at	Try29F	2L	34226	29F7-29F7	Dm.2653	0.36044	0.00386435	0.0496523
1633471_at	Prx2540-2	2R	36098	47A7-47A7	Dm.14039	-0.182268	0.00386705	0.0496533
1629981_at	LamC	2R	36615	51B1-51B1	Dm.2782	-0.113973	0.00388274	0.0498211
1631911_at						-0.144265	0.00389796	0.0499825
