# Supplementary material for: The Sexually Antagonistic Genes of Drosophila melanogaster
Source: PLoS Biol. 2010 Mar 16;8(3):e1000335. doi: 10.1371/journal.pbio.1000335 (PMC2838750; doi:10.1371/journal.pbio.1000335)
Supplement: Table S2 — Statistics of the Fisher's exact test on tissue-specific expression. For each tissue (rows) and each list of genes of interest (columns), three values are given: effects size (odds ratio), p value, and Bonferroni-corrected p value. Nine lists of genes were tested: genes associated with male fitness (“m”, all genes; “m.pos”, positively associated; “m.neg”, negatively associated), genes associated with female fitness (“f”, all genes; “f.pos”, positively associated; “f.neg”, negatively associated), and antagonistic genes (“antag”, all genes; “antag.mplus”, male beneficial; “antag.fplus”, female beneficial). (0.02 MB XLS) [file pbio.1000335.s005.xls]

## Sheet: Sheet1
	m.odds.ratio	m.pval	m.adjpval	m.pos.odds.ratio	m.pos.pval	m.pos.adjpval	m.neg.odds.ratio	m.neg.pval	m.neg.adjpval	f.odds.ratio	f.pval	f.adjpval	f.pos.odds.ratio	f.pos.pval	f.pos.adjpval	f.neg.odds.ratio	f.neg.pval	f.neg.adjpval	antag.odds.ratio	antag.pval	antag.adjpval	antag.mplus.odds.ratio	antag.mplus.pval	antag.mplus.adjpval	antag.fplus.odds.ratio	antag.fplus.pval	antag.fplus.adjpval
Testes	1.1080360	0.1564358242610521809723423	2.659409012437887298574424	0.6523611	0.9980237009202367337579175909922923893	16.966402915644025028996111359447240829	1.7026066	0.000021347806436	0.0003629127094	0.5497528	0.999996344561357331	16.9999378575430740	0.7497242	0.94340596756088269	16.0379014485350062	0.411393	0.99999896278107	16.9999823672782	0.8009125	0.996882082020468462957296651439	16.9469953943479652025416726246	0.8526812	0.926182727377163117488	15.74510636541177355241	0.7361524	0.99339890997542812	16.887781469582279
Accessory gland	2.9696095	0.0000000000000000001716485	0.000000000000000002918024	5.1634716	0.0000000000000000000000000000003782763	0.000000000000000000000000000006430697	0.9001895	0.696674224403289	11.8434618148559	1.1310181	0.274768523955425670	4.6710649072422363	1.1398226	0.35753526687656334	6.0780995369015764	1.124617	0.34475666715519	5.8608633416382	1.6586721	0.000003210714315502774581775414	0.0000545821433635471691607315	1.8303047	0.000038973970131763179	0.00066255749223997407	1.4788080	0.01343365521539155	0.228372138661656
Ejaculatory duct	2.6193032	0.0000000000619218181191170	0.000000001052670908024989	3.7533887	0.0000000000001823848144602805780659457	0.000000000003100541845824769801877528	1.4243810	0.099096434495142	1.6846393864174	1.5249909	0.022244422839726722	0.3781551882753543	1.8274675	0.02475737698945069	0.4208754088206617	1.308403	0.19131671637500	3.2523841783751	1.9937137	0.000000026410416803111833710168	0.0000004489770856529011499118	1.8458624	0.000405538527463696736	0.00689415496688284418	2.1480712	0.00002060796994009	0.000350335488981
Ovary	0.9431466	0.7441809521196601773240786	12.651076186034222459397824	1.0419410	0.3908225868743272490846152322774287313	6.643983976863562901371551561169326305	0.8353165	0.909566137534002	15.4626243380780	0.9274009	0.766381369339762752	13.0284832787759672	0.6824792	0.98554498105418253	16.7542646779211033	1.119338	0.22310740720904	3.7928259225536	0.8966941	0.932803142057465395353688109026	15.8576534149769123871465126285	0.8515354	0.941267204755784403503	16.00154248084833596977	1.0081309	0.48750968450872167	8.287664636648268
Virgin spermatheca	1.6438657	0.0000106252132850480557265	0.000180628625845816935492	1.0583339	0.3992222625537455993338653570390306413	6.786778463413675410720315994694828987	2.3701989	0.000000008518892	0.0000001448212	2.3008455	0.000000000008838212	0.0000000001502496	2.6563863	0.00000004672471155	0.0000007943200964	2.052698	0.00000871415502	0.0001481406354	1.9490322	0.000000000000007049603102878076	0.0000000000001198432527489273	2.0191348	0.000000002671425519133	0.00000004541423382527	1.9501146	0.00000014752193139	0.000002507872834
Mated spermatheca	1.7661976	0.0000012264067791286684841	0.000020848915245187365076	1.3137678	0.0685509149842318948886443763512943406	1.165365554731942143718015358899720013	2.3106868	0.000000116231192	0.0000019759303	1.9847817	0.000000220782269966	0.0000037532985894	2.2757916	0.00002096784182166	0.0003564533109683	1.779343	0.00087886562718	0.0149407156620	1.9649997	0.000000000000060024612277837892	0.0000000000010204184087232441	2.0627556	0.000000004505268555417	0.00000007658956544209	1.8643425	0.00000370227269168	0.000062938635758
Crop	1.6275922	0.0000230500224666034588135	0.000391850381932258779501	1.8858117	0.0000248286012850265706526989295532815	0.000422086221845451687543354646336979	1.3463001	0.055611294839489	0.9453920122713	1.5922118	0.000451249599764285	0.0076712431959928	1.5274265	0.02777845944498995	0.4722338105648291	1.639705	0.00341188643122	0.0580020693308	1.5629455	0.000000970814541572816622522928	0.0000165038472067378840651974	1.4865840	0.001564933856205057063	0.02660387555548596877	1.6913732	0.00007256991969791	0.001233688634864
Mid gut	1.9443141	0.0000000002362181041406545	0.000000004015707770391128	1.9292576	0.0000032760062162745383626874778187910	0.000055692105676667152589203596546596	1.9613898	0.000006294295684	0.0001070030266	2.2017663	0.000000000025005226	0.0000000004250888	3.0109138	0.00000000004832088	0.0000000008214549	1.669168	0.00129852212588	0.0220748761400	2.1646343	0.000000000000000000000650691280	0.0000000000000000000110617518	2.2517747	0.000000000000220539006	0.00000000000374916310	2.1299963	0.00000000026825608	0.000000004560353
Hind gut	1.7925062	0.0000000567710335844372089	0.000000965107570935432499	2.1460145	0.0000000451565329677040220525456809889	0.000000767661060450968348423496975114	1.4145361	0.022098552030287	0.3756753845149	1.9507163	0.000000045568084511	0.0000007746574367	1.7684539	0.00202889310269389	0.0344911827457961	2.086467	0.00000242068458	0.0000411516379	1.9558734	0.000000000000000524854541857321	0.0000000000000089225272115744	2.1241521	0.000000000025625225167	0.00000000043562882784	1.7554297	0.00000687303073077	0.000116841522423
Thoracic ganglion	1.1827688	0.0675869006264443461517999	1.148977310649553995602901	1.5311924	0.0013089098935357022703701579402491006	0.022251468190106937078409643504528503	0.8165252	0.891106882391737	15.1488170006595	1.6014942	0.000038161452752638	0.0006487446967948	0.9736694	0.58190604210681518	9.8924027158158587	2.112261	0.00000013548514	0.0000023032474	1.5484229	0.000000024118327361028354675911	0.0000004100115651374820394166	1.4704422	0.000370081824794261233	0.00629139102150244080	1.5839443	0.00006390906008082	0.001086454021374
Fat body	1.7414140	0.0000035654985866483352741	0.000060613475973021701778	1.3369326	0.0591911284500783660411649123034294462	1.006249183651332312905424259952269495	2.2237526	0.000000822410657	0.0000139809812	2.2619680	0.000000000451723796	0.0000000076793045	2.6098324	0.00000052538219790	0.0000089314973643	2.017657	0.00005050123356	0.0008585209705	2.0311582	0.000000000000006479771279125421	0.0000000000001101561117451322	2.1864269	0.000000000286947662635	0.00000000487811026479	1.8614976	0.00000579699381962	0.000098548894934
Heart	1.9329930	0.0000000033922200702667039	0.000000057667741194533965	1.6964942	0.0005212559200008236607801204165468789	0.008861350640014002341682264329847385	2.2096095	0.000000289777856	0.0000049262236	2.3190100	0.000000000011359680	0.0000000001931146	2.4258085	0.00000168059191982	0.0000285700626370	2.242011	0.00000058805482	0.0000099969320	2.1079557	0.000000000000000003175697740532	0.0000000000000000539868615890	2.4580167	0.000000000000005127084	0.00000000000008716043	1.8735539	0.00000141926769456	0.000024127550807
Head	1.7453601	0.0000000196890003664401000	0.000000334713006229481722	1.7503859	0.0000254115152685728225897404675137636	0.000431995759565738011130642259871593	1.7396778	0.000083998981184	0.0014279826801	2.0708094	0.000000000058383548	0.0000000009925203	1.8653034	0.00023768860719517	0.0040407063223179	2.225143	0.00000001849697	0.0000003144486	2.1259140	0.000000000000000000000006065867	0.0000000000000000000001031197	2.2094071	0.000000000000015590659	0.00000000000026504120	2.0776112	0.00000000005867994	0.000000000997559
Brain	1.1288208	0.1274784574412208548732650	2.167133776500754560601081	1.4629772	0.0022162702089814586593752299137349837	0.037676593552684795040974563562485855	0.7810223	0.943043800501181	16.0317446085201	1.3065721	0.011477869121391466	0.1951237750636549	0.8039646	0.87992530718408912	14.9587302221295158	1.714076	0.00008600218627	0.0014620371666	1.4292225	0.000001410144436603170147625152	0.0000239724554222538912390782	1.4506209	0.000251514074930674829	0.00427573927382147220	1.3883880	0.00235432437159173	0.040023514317059
Eyes	1.3761405	0.0032772750936930724642571	0.055713676592782229723966	1.5630056	0.0019377503328443176650736079480452645	0.032941755658353402691496114584879251	1.1714451	0.198776429582854	3.3791993029085	1.7766462	0.000002935904401373	0.0000499103748233	1.2914594	0.12436719614488936	2.1142423344631194	2.154353	0.00000057275109	0.0000097367685	1.7879839	0.000000000003276780411519481119	0.0000000000557052669958311798	1.7899512	0.000000469734834887266	0.00000798549219308353	1.8234998	0.00000104452085317	0.000017756854504
Carcass	2.4974270	0.0000000250734935441197979	0.000000426249390250036562	2.0185010	0.0022549785995369230756635303691837180	0.038334636192127694021003492252930300	3.0527867	0.000000469506447	0.0000079816096	2.7838922	0.000000027196332475	0.0000004623376521	3.7790375	0.00000018709476802	0.0000031806110563	2.089098	0.00357788900299	0.0608241130508	2.6913949	0.000000000000004532194236855538	0.0000000000000770473020265442	2.6602760	0.000000024376415404388	0.00000041439906187459	2.6770752	0.00000014192740668	0.000002412765914
Salivary gland	1.7033197	0.0023652965707254606196608	0.040210041702332832702638	2.1352293	0.0007366732613928297706759606988669020	0.012523445443678105776230680135086004	1.2262509	0.277063033315769	4.7100715663681	2.1005727	0.000137613046397567	0.0023394217887586	1.7444478	0.05343231952126157	0.9083494318614468	2.363774	0.00042213562676	0.0071763056549	1.8733489	0.000004376763703943313816148528	0.0000744049829670363408037556	2.1135781	0.000043917670173013316	0.00074660039294122636	1.6036749	0.01873277415458014	0.318457160627862
