# Supplementary material for: The Sexually Antagonistic Genes of Drosophila melanogaster
Source: PLoS Biol. 2010 Mar 16;8(3):e1000335. doi: 10.1371/journal.pbio.1000335 (PMC2838750; doi:10.1371/journal.pbio.1000335)
Supplement: Table S3 — Gene Ontology categories enriched for genes associated with male fitness. Subsets of fitness-related transcripts showing tissue-specific expression were tested for overrepresentation of GO terms in each tissue. (0.03 MB XLS) [file pbio.1000335.s006.xls]

## Sheet: Testes
	GOBPID	Pvalue	OddsRatio	ExpCount	Count	Size	Term
1	GO:0007370	0.004437909	23.850649	0.101685772	2	13	ventral furrow formation
2	GO:0006457	0.005649221	6.118687	0.719622387	4	92	protein folding
3	GO:0032049	0.007821982	Inf	0.007821982	1	1	cardiolipin biosynthetic process
4	GO:0046471	0.007821982	Inf	0.007821982	1	1	phosphatidylglycerol metabolic process

## Sheet: Accessory gland
	GOBPID	Pvalue	OddsRatio	ExpCount	Count	Size	Term
1	GO:0007321	0.000001903659	394.017857	0.03182738	3	4	sperm displacement
2	GO:0018208	0.000004623326	48.561983	0.11935266	4	15	peptidyl-proline modification
3	GO:0018401	0.000004623326	48.561983	0.11935266	4	15	peptidyl-proline hydroxylation to 4-hydroxy-L-proline
4	GO:0055114	0.000007968541	9.224295	1.04234659	8	131	oxidation reduction
5	GO:0045861	0.000026052673	78.760714	0.06365475	3	8	negative regulation of proteolysis
6	GO:0007320	0.000055197208	56.242347	0.07956844	3	10	insemination
7	GO:0045297	0.000248974670	30.259615	0.12730951	3	16	post-mating behavior
8	GO:0006575	0.000633818846	11.557312	0.39784221	4	50	amino acid derivative metabolic process
9	GO:0051248	0.000633818846	11.557312	0.39784221	4	50	negative regulation of protein metabolic process
10	GO:0032504	0.001113719438	9.834343	0.46149697	4	58	multicellular organism reproduction
11	GO:0051704	0.003434752977	4.513208	1.47997303	6	186	multi-organism process
12	GO:0046483	0.003813498581	6.875089	0.64450438	4	81	heterocycle metabolic process
13	GO:0018991	0.006952823910	18.401003	0.12730951	2	16	oviposition

## Sheet: Ejaculatory duct
	GOBPID	Pvalue	OddsRatio	ExpCount	Count	Size	Term
1	GO:0006032	0.003143292	28.049524	0.084828051	2	17	chitin catabolic process
2	GO:0006043	0.003143292	28.049524	0.084828051	2	17	glucosamine catabolic process
3	GO:0009234	0.004989885	Inf	0.004989885	1	1	menaquinone biosynthetic process
4	GO:0042373	0.004989885	Inf	0.004989885	1	1	vitamin K metabolic process
5	GO:0042221	0.007180762	4.607438	1.232501686	5	247	response to chemical stimulus
6	GO:0007586	0.009955541	204.916667	0.009979771	1	2	digestion
7	GO:0033627	0.009955541	204.916667	0.009979771	1	2	cell adhesion mediated by integrin
8	GO:0042362	0.009955541	204.916667	0.009979771	1	2	fat-soluble vitamin biosynthetic process

## Sheet: Crop
	GOBPID	Pvalue	OddsRatio	ExpCount	Count	Size	Term
1	GO:0035239	0.001105808	9.862884	0.4608227	4	67	tube morphogenesis
2	GO:0006979	0.003778822	10.640988	0.3163857	3	46	response to oxidative stress
3	GO:0035147	0.004003679	25.006803	0.0962913	2	14	branch fusion, open tracheal system
4	GO:0016331	0.004140681	6.727105	0.6602832	4	96	morphogenesis of embryonic epithelium
5	GO:0009790	0.004526091	3.428852	2.6617667	8	387	embryonic development
6	GO:0007362	0.008959904	15.778733	0.1444370	2	21	terminal region determination
7	GO:0046328	0.008959904	15.778733	0.1444370	2	21	regulation of JNK cascade

## Sheet: Midgut
	GOBPID	Pvalue	OddsRatio	ExpCount	Count	Size	Term
1	GO:0045175	0.001436181	50.951389	0.05987862	2	6	basal protein localization
2	GO:0006629	0.001593142	3.668453	2.75441672	9	276	lipid metabolic process
3	GO:0009253	0.006078742	20.363889	0.11975725	2	12	peptidoglycan catabolic process
4	GO:0045167	0.007137785	18.510101	0.12973702	2	13	asymmetric protein localization during cell fate commitment
5	GO:0007391	0.008163611	5.462406	0.79838166	4	80	dorsal closure
6	GO:0030041	0.008273923	16.965278	0.13971679	2	14	actin filament polymerization
7	GO:0035318	0.009979771	Inf	0.00997977	1	1	imaginal disc-derived wing hair outgrowth

## Sheet: Hindgut
	GOBPID	Pvalue	OddsRatio	ExpCount	Count	Size	Term
1	GO:0035147	0.005868029	20.391667	0.1170600	2	14	branch fusion, open tracheal system
2	GO:0016331	0.008297998	5.443028	0.8026972	4	96	morphogenesis of embryonic epithelium
3	GO:0006032	0.008629669	16.306667	0.1421443	2	17	chitin catabolic process
4	GO:0006043	0.008629669	16.306667	0.1421443	2	17	glucosamine catabolic process

## Sheet: Fatbody
	GOBPID	Pvalue	OddsRatio	ExpCount	Count	Size	Term
1	GO:0009310	0.0001087757	19.073520	0.25367498	4	33	amine catabolic process
2	GO:0009074	0.0008538534	66.854545	0.04612272	2	6	aromatic amino acid family catabolic process
3	GO:0006633	0.0012311520	16.295556	0.21523938	3	28	fatty acid biosynthetic process
4	GO:0016053	0.0013657546	15.666667	0.22292650	3	29	organic acid biosynthetic process
5	GO:0016052	0.0019738576	8.338479	0.53809845	4	70	carbohydrate catabolic process
6	GO:0032787	0.0033647216	7.136486	0.62265678	4	81	monocarboxylic acid metabolic process
7	GO:0006519	0.0038316503	4.414536	1.51436278	6	197	cellular amino acid and derivative metabolic process
8	GO:0034641	0.0049960206	4.167734	1.59892111	6	208	cellular nitrogen compound metabolic process
9	GO:0048072	0.0057171761	20.545455	0.11530681	2	15	compound eye pigmentation
10	GO:0044248	0.0071782393	3.424429	2.27538773	7	296	cellular catabolic process
11	GO:0006032	0.0073325478	17.801212	0.13068105	2	17	chitin catabolic process
12	GO:0006043	0.0073325478	17.801212	0.13068105	2	17	glucosamine catabolic process
13	GO:0009069	0.0073325478	17.801212	0.13068105	2	17	serine family amino acid metabolic process
14	GO:0006552	0.0076871207	Inf	0.00768712	1	1	leucine catabolic process
15	GO:0009436	0.0076871207	Inf	0.00768712	1	1	glyoxylate catabolic process
16	GO:0019441	0.0076871207	Inf	0.00768712	1	1	tryptophan catabolic process to kynurenine
17	GO:0048066	0.0089501520	7.657233	0.43047876	3	56	pigmentation during development
18	GO:0019752	0.0099781909	4.156718	1.32247068	5	183	carboxylic acid metabolic process

## Sheet: Heart
	GOBPID	Pvalue	OddsRatio	ExpCount	Count	Size	Term
1	GO:0009310	0.0002560878	15.059187	0.315981119	4	33	amine catabolic process
2	GO:0009074	0.0013227619	53.188406	0.057451113	2	6	aromatic amino acid family catabolic process
3	GO:0019752	0.0035397340	3.515873	2.527848955	8	264	carboxylic acid metabolic process
4	GO:0035147	0.0076368895	17.710145	0.134052596	2	14	branch fusion, open tracheal system
5	GO:0006552	0.0095751854	Inf	0.009575185	1	1	leucine catabolic process
6	GO:0009436	0.0095751854	Inf	0.009575185	1	1	glyoxylate catabolic process
7	GO:0019441	0.0095751854	Inf	0.009575185	1	1	tryptophan catabolic process to kynurenine

## Sheet: Head
	GOBPID	Pvalue	OddsRatio	ExpCount	Count	Size	Term
1	GO:0019439	0.00006273254	57.876316	0.08523264	3	8	aromatic compound catabolic process
2	GO:0009063	0.00026499772	14.994872	0.31962239	4	30	amino acid catabolic process
3	GO:0044270	0.00038621141	13.438161	0.35158463	4	33	nitrogen compound catabolic process
4	GO:0006559	0.00066324783	95.246753	0.04261632	2	4	L-phenylalanine catabolic process
5	GO:0009072	0.00099747509	18.059211	0.20242751	3	19	aromatic amino acid family metabolic process
6	GO:0048675	0.00134825137	16.048246	0.22373567	3	21	axon extension
7	GO:0007268	0.00139934980	4.626104	1.68334457	7	158	synaptic transmission
8	GO:0007415	0.00227358600	38.083117	0.07457856	2	7	defasciculation of motor neuron axon
9	GO:0007218	0.00462253337	9.946007	0.34093055	3	32	neuropeptide signaling pathway
10	GO:0009056	0.00562181424	2.808374	3.94200944	10	370	catabolic process
11	GO:0007155	0.00719154223	3.807866	1.71530681	6	161	cell adhesion
12	GO:0048666	0.00722249808	2.865714	3.45192178	9	324	neuron development

## Sheet: Carcass
	GOBPID	Pvalue	OddsRatio	ExpCount	Count	Size	Term
1	GO:0006559	0.0001146111	238.064516	0.017801753	2	4	L-phenylalanine catabolic process
2	GO:0009310	0.0004001174	24.506667	0.146864464	3	33	amine catabolic process
3	GO:0009436	0.0044504383	Inf	0.004450438	1	1	glyoxylate catabolic process
4	GO:0019441	0.0044504383	Inf	0.004450438	1	1	tryptophan catabolic process to kynurenine
5	GO:0006725	0.0048692053	9.742667	0.347134187	3	78	cellular aromatic compound metabolic process
6	GO:0019752	0.0057718391	4.911059	1.174915711	5	264	carboxylic acid metabolic process
7	GO:0006726	0.0058394054	19.779570	0.115711396	2	26	eye pigment biosynthetic process
8	GO:0009074	0.0083490074	245.966667	0.008365943	1	2	aromatic amino acid family catabolic process
9	GO:0006127	0.0088816678	230.656250	0.008900877	1	2	glycerophosphate shuttle
10	GO:0044248	0.0092805236	4.351375	1.317329737	5	296	cellular catabolic process
