# Supplementary material for: The Sexually Antagonistic Genes of Drosophila melanogaster
Source: PLoS Biol. 2010 Mar 16;8(3):e1000335. doi: 10.1371/journal.pbio.1000335 (PMC2838750; doi:10.1371/journal.pbio.1000335)
Supplement: Table S5 — Chromosomal distribution of sexually antagonistic genes. Chromosomes, chromosomal bands, and sub-bands enriched for sexually antagonistic genes. (0.01 MB XLS) [file pbio.1000335.s008.xls]

## Sheet: Sheet1
	ChrMapID	Pvalue	OddsRatio	ExpCount	Count	Size
1	33A3	0.00102408	Inf	0.302606	3	3
2	12F	0.00236178	4.21528	2.52172	8	25
3	19E5	0.0037871	26.8034	0.403475	3	4
4	22F4	0.0037871	26.8034	0.403475	3	4
5	76A3	0.00447358	6.38854	1.21042	5	12
6	13A	0.00516508	3.58202	2.82432	8	28
7	29F7	0.0051684	8.9392	0.80695	4	8
8	2F2	0.0051684	8.9392	0.80695	4	8
9	89B16	0.0051684	8.9392	0.80695	4	8
10	88A	0.00530632	2.98714	4.03475	10	40
11	2E	0.00667216	5.58947	1.31129	5	13
12	33A	0.00667216	5.58947	1.31129	5	13
13	12	0.00723254	1.97464	11.1964	20	111
14	47A1	0.00875689	13.4005	0.504344	3	5
15	88A12	0.00875689	13.4005	0.504344	3	5
16	96E9	0.00875689	13.4005	0.504344	3	5
17	12F2	0.0101672	Inf	0.201737	2	2
18	16F3	0.0101672	Inf	0.201737	2	2
19	32D3	0.0101672	Inf	0.201737	2	2
20	37A4	0.0101672	Inf	0.201737	2	2
21	43F8	0.0101672	Inf	0.201737	2	2
22	57D7	0.0101672	Inf	0.201737	2	2
23	73B5	0.0101672	Inf	0.201737	2	2
24	92F6	0.0101672	Inf	0.201737	2	2
25	33	0.0105918	1.97064	10.0869	18	100
26	76A	0.0131252	4.47078	1.51303	5	15
27	2E1	0.0131486	5.9584	1.00869	4	10
28	18D13	0.016206	8.93285	0.605212	3	6
29	70A7	0.016206	8.93285	0.605212	3	6
30	19E	0.0185838	2.98236	2.82432	7	28
31	88	0.0226368	1.56089	19.7703	29	196
32	32	0.0248141	1.7394	11.8016	19	117
33	2	0.0251126	1.70919	12.6086	20	125
34	22F	0.0262548	6.69904	0.706081	3	7
35	71A	0.0262548	6.69904	0.706081	3	7
36	16E1	0.0262548	6.69904	0.706081	3	7
37	37F2	0.0262548	6.69904	0.706081	3	7
38	57B3	0.0262548	6.69904	0.706081	3	7
39	60F5	0.0262548	6.69904	0.706081	3	7
40	85B2	0.0262548	6.69904	0.706081	3	7
41	17B	0.0263187	4.468	1.21042	4	12
42	12C4	0.0284534	17.8546	0.302606	2	3
43	29C3	0.0284534	17.8546	0.302606	2	3
44	54A1	0.0284534	17.8546	0.302606	2	3
45	56D13	0.0284534	17.8546	0.302606	2	3
46	59C2	0.0284534	17.8546	0.302606	2	3
47	61E1	0.0284534	17.8546	0.302606	2	3
48	72D6	0.0284534	17.8546	0.302606	2	3
49	86E2	0.0284534	17.8546	0.302606	2	3
50	87C8	0.0284534	17.8546	0.302606	2	3
51	87F12	0.0284534	17.8546	0.302606	2	3
52	88A4	0.0284534	17.8546	0.302606	2	3
53	96C2	0.0284534	17.8546	0.302606	2	3
54	X	0.0288661	1.16138	211.421	236	2096
55	72	0.0314066	1.68728	12.1042	19	120
56	54D	0.0350505	3.9712	1.31129	4	13
57	45A1	0.0350505	3.9712	1.31129	4	13
58	19	0.0361471	1.71231	10.6921	17	106
59	72E	0.0380305	2.3087	3.93388	8	39
60	11F1	0.0389067	5.35875	0.80695	3	8
61	32F2	0.0389067	5.35875	0.80695	3	8
62	54E8	0.0389067	5.35875	0.80695	3	8
63	72E2	0.0389067	5.35875	0.80695	3	8
64	88A9	0.0389067	5.35875	0.80695	3	8
65	45A	0.0431837	2.40775	3.32867	7	33
66	99F	0.0431837	2.40775	3.32867	7	33
67	29C	0.0444386	2.97918	2.01737	5	20
68	6E	0.0452593	3.57376	1.41216	4	14
