# Supplementary material for: The Sexually Antagonistic Genes of Drosophila melanogaster
Source: PLoS Biol. 2010 Mar 16;8(3):e1000335. doi: 10.1371/journal.pbio.1000335 (PMC2838750; doi:10.1371/journal.pbio.1000335)
Supplement: Table S6 — Gene Ontology categories enriched for sexually antagonistic genes. Subsets of fitness-related transcripts showing tissue-specific expression were tested for overrepresentation of GO terms in each tissue. (0.09 MB XLS) [file pbio.1000335.s009.xls]

## Sheet: Accessory gland
	GOBPID	Pvalue	OddsRatio	ExpCount	Count	Size	Term
1	GO:0018208	0.000002773159	55.696970	0.105192178	4	15	peptidyl-proline modification
2	GO:0018401	0.000002773159	55.696970	0.105192178	4	15	peptidyl-proline hydroxylation to 4-hydroxy-L-proline
3	GO:0055114	0.000031580162	9.081183	0.918678355	7	131	oxidation reduction
4	GO:0006575	0.000390314719	13.255435	0.350640593	4	50	amino acid derivative metabolic process
5	GO:0006376	0.001314734197	49.046667	0.056102495	2	8	mRNA splice site selection
6	GO:0046483	0.002403034383	7.885281	0.568037761	4	81	heterocycle metabolic process
7	GO:0009308	0.003072177382	4.647631	1.451652057	6	207	cellular amine metabolic process
8	GO:0006807	0.003879156862	4.421183	1.521780175	6	217	nitrogen compound metabolic process
9	GO:0015698	0.006133184797	19.594667	0.119217802	2	17	inorganic anion transport
10	GO:0016266	0.007012811868	Inf	0.007012812	1	1	O-glycan processing

## Sheet: Ejaculatory duct
	GOBPID	Pvalue	OddsRatio	ExpCount	Count	Size	Term
1	GO:0006032	0.006365134	19.20784	0.121510452	2	17	chitin catabolic process
2	GO:0006043	0.006365134	19.20784	0.121510452	2	17	glucosamine catabolic process
3	GO:0006869	0.006365134	19.20784	0.121510452	2	17	lipid transport
4	GO:0006949	0.007128169	18.00490	0.128658125	2	18	syncytium formation
5	GO:0007520	0.007128169	18.00490	0.128658125	2	18	myoblast fusion
6	GO:0045026	0.007128169	18.00490	0.128658125	2	18	plasma membrane fusion
7	GO:0001519	0.007147674	Inf	0.007147674	1	1	peptide amidation
8	GO:0002092	0.007147674	Inf	0.007147674	1	1	positive regulation of receptor internalization
9	GO:0007388	0.007147674	Inf	0.007147674	1	1	posterior compartment specification
10	GO:0009298	0.007147674	Inf	0.007147674	1	1	GDP-mannose biosynthetic process
11	GO:0030301	0.007147674	Inf	0.007147674	1	1	cholesterol transport
12	GO:0048259	0.007147674	Inf	0.007147674	1	1	regulation of receptor-mediated endocytosis
13	GO:0060071	0.007147674	Inf	0.007147674	1	1	Wnt receptor signaling pathway, planar cell polarity pathway

## Sheet: Virgin spermatheca
	GOBPID	Pvalue	OddsRatio	ExpCount	Count	Size	Term
1	GO:0006576	0.00006090964	14.280392	0.43290627	5	30	biogenic amine metabolic process
2	GO:0042434	0.00023039620	35.105769	0.12987188	3	9	indole derivative metabolic process
3	GO:0006519	0.00052167905	3.925795	2.84275118	10	197	cellular amino acid and derivative metabolic process
4	GO:0034641	0.00079719656	3.701968	3.00148348	10	208	cellular nitrogen compound metabolic process
5	GO:0030433	0.00121462084	69.580952	0.05772084	2	4	ER-associated protein catabolic process
6	GO:0006596	0.00200529398	46.380952	0.07215105	2	5	polyamine biosynthetic process
7	GO:0009056	0.00245230015	2.692741	5.33917734	13	370	catabolic process
8	GO:0006568	0.00297963057	34.780952	0.08658125	2	6	tryptophan metabolic process
9	GO:0022407	0.00297963057	34.780952	0.08658125	2	6	regulation of cell-cell adhesion
10	GO:0006725	0.00522022001	4.858313	1.12555630	5	78	cellular aromatic compound metabolic process
11	GO:0030003	0.00533366959	9.553322	0.36075523	3	25	cellular cation homeostasis
12	GO:0006826	0.00545794409	23.180952	0.11544167	2	8	iron ion transport
13	GO:0006879	0.00545794409	23.180952	0.11544167	2	8	cellular iron ion homeostasis
14	GO:0006952	0.00693489242	3.386486	2.23668240	7	155	defense response
15	GO:0006544	0.00695152920	19.866667	0.12987188	2	9	glycine metabolic process
16	GO:0048066	0.00846809269	5.418969	0.80809171	4	56	pigmentation during development
17	GO:0006518	0.00893713185	7.778846	0.43290627	3	30	peptide metabolic process
18	GO:0009063	0.00893713185	7.778846	0.43290627	3	30	amino acid catabolic process
19	GO:0050829	0.00893713185	7.778846	0.43290627	3	30	defense response to Gram-negative bacterium

## Sheet: Mated spermatheca
	GOBPID	Pvalue	OddsRatio	ExpCount	Count	Size	Term
1	GO:0006576	0.00006090964	14.280392	0.43290627	5	30	biogenic amine metabolic process
2	GO:0042434	0.00023039620	35.105769	0.12987188	3	9	indole derivative metabolic process
3	GO:0006519	0.00052167905	3.925795	2.84275118	10	197	cellular amino acid and derivative metabolic process
4	GO:0034641	0.00079719656	3.701968	3.00148348	10	208	cellular nitrogen compound metabolic process
5	GO:0030433	0.00121462084	69.580952	0.05772084	2	4	ER-associated protein catabolic process
6	GO:0006596	0.00200529398	46.380952	0.07215105	2	5	polyamine biosynthetic process
7	GO:0009056	0.00245230015	2.692741	5.33917734	13	370	catabolic process
8	GO:0006568	0.00297963057	34.780952	0.08658125	2	6	tryptophan metabolic process
9	GO:0022407	0.00297963057	34.780952	0.08658125	2	6	regulation of cell-cell adhesion
10	GO:0006725	0.00522022001	4.858313	1.12555630	5	78	cellular aromatic compound metabolic process
11	GO:0030003	0.00533366959	9.553322	0.36075523	3	25	cellular cation homeostasis
12	GO:0006826	0.00545794409	23.180952	0.11544167	2	8	iron ion transport
13	GO:0006879	0.00545794409	23.180952	0.11544167	2	8	cellular iron ion homeostasis
14	GO:0006952	0.00693489242	3.386486	2.23668240	7	155	defense response
15	GO:0006544	0.00695152920	19.866667	0.12987188	2	9	glycine metabolic process
16	GO:0048066	0.00846809269	5.418969	0.80809171	4	56	pigmentation during development
17	GO:0006518	0.00893713185	7.778846	0.43290627	3	30	peptide metabolic process
18	GO:0009063	0.00893713185	7.778846	0.43290627	3	30	amino acid catabolic process
19	GO:0050829	0.00893713185	7.778846	0.43290627	3	30	defense response to Gram-negative bacterium

## Sheet: Crop
	GOBPID	Pvalue	OddsRatio	ExpCount	Count	Size	Term
1	GO:0007154	0.001390621	2.271623	12.1581929	23	1113	cell communication
2	GO:0007411	0.001913931	5.066667	1.3108564	6	120	axon guidance
3	GO:0048699	0.002105137	2.906952	4.6535401	12	426	generation of neurons
4	GO:0007613	0.004122680	10.408832	0.3277141	3	30	memory
5	GO:0016199	0.005010961	23.183544	0.1092380	2	10	axon midline choice point recognition
6	GO:0019362	0.005010961	23.183544	0.1092380	2	10	pyridine nucleotide metabolic process
7	GO:0048731	0.005389089	2.057974	11.8741740	21	1087	system development
8	GO:0048754	0.005889155	9.060794	0.3714093	3	34	branching morphogenesis of a tube
9	GO:0051674	0.006904235	3.105315	2.8183412	8	258	localization of cell
10	GO:0007166	0.008385195	2.408027	5.5274444	12	506	cell surface receptor linked signal transduction
11	GO:0048666	0.008486187	2.785317	3.5393122	9	324	neuron development
12	GO:0009790	0.009102034	2.599096	4.2275118	10	387	embryonic development
13	GO:0032990	0.009179035	2.946403	2.9603506	8	271	cell part morphogenesis
14	GO:0048812	0.009179035	2.946403	2.9603506	8	271	neurite morphogenesis
15	GO:0035147	0.009850502	15.447257	0.1529332	2	14	branch fusion, open tracheal system

## Sheet: Midgut
	GOBPID	Pvalue	OddsRatio	ExpCount	Count	Size	Term
1	GO:0045167	0.00006425151	24.861538	0.23492920	4	13	asymmetric protein localization during cell fate commitment
2	GO:0046688	0.00032418484	Inf	0.03614295	2	2	response to copper ion
3	GO:0007405	0.00048987101	8.780281	0.66864464	5	37	neuroblast proliferation
4	GO:0055059	0.00057930835	12.415385	0.39757249	4	22	asymmetric neuroblast division
5	GO:0006508	0.00070551653	2.267862	11.98138908	24	663	proteolysis
6	GO:0006629	0.00139188029	2.866920	4.98772758	13	276	lipid metabolic process
7	GO:0048103	0.00170557239	8.930462	0.52407283	4	29	somatic stem cell division
8	GO:0030011	0.00312791932	36.757576	0.09035738	2	5	maintenance of cell polarity
9	GO:0045175	0.00463641633	27.564394	0.10842886	2	6	basal protein localization
10	GO:0045196	0.00641436199	22.048485	0.12650034	2	7	establishment or maintenance of neuroblast polarity
11	GO:0016332	0.00845167138	18.371212	0.14457181	2	8	establishment or maintenance of polarity of embryonic epithelium

## Sheet: Hindgut
	GOBPID	Pvalue	OddsRatio	ExpCount	Count	Size	Term
1	GO:0045167	0.00003288775	29.737003	0.19811194	4	13	asymmetric protein localization during cell fate commitment
2	GO:0031000	0.00068374926	131.549550	0.04571814	2	3	response to caffeine
3	GO:0010033	0.00090512049	10.681835	0.44194201	4	29	response to organic substance
4	GO:0007391	0.00131823092	5.477141	1.21915037	6	80	dorsal closure
5	GO:0009310	0.00148805872	9.203417	0.50289953	4	33	amine catabolic process
6	GO:0007409	0.00163614384	3.608806	2.74308833	9	180	axonogenesis
7	GO:0009792	0.00198293218	3.841717	2.28590695	8	150	embryonic development ending in birth or egg hatching
8	GO:0048598	0.00243603555	3.708455	2.36210384	8	155	embryonic morphogenesis
9	GO:0002168	0.00306248179	7.406728	0.60957519	4	40	instar larval development
10	GO:0043068	0.00306248179	7.406728	0.60957519	4	40	positive regulation of programmed cell death
11	GO:0002009	0.00358387701	3.467395	2.51449764	8	165	morphogenesis of an epithelium
12	GO:0007254	0.00366434241	7.014969	0.64005394	4	42	JNK cascade
13	GO:0007165	0.00370442617	1.968278	14.41645314	25	946	signal transduction
14	GO:0009636	0.00429704880	10.454067	0.33526635	3	22	response to toxin
15	GO:0045196	0.00459851260	26.295495	0.10667566	2	7	establishment or maintenance of neuroblast polarity
16	GO:0030030	0.00581620265	2.502228	5.22710722	12	343	cell projection organization
17	GO:0048731	0.00591505047	1.848771	16.56520566	27	1087	system development
18	GO:0009065	0.00607050096	21.909910	0.12191504	2	8	glutamine family amino acid catabolic process
19	GO:0016332	0.00607050096	21.909910	0.12191504	2	8	establishment or maintenance of polarity of embryonic epithelium
20	GO:0045011	0.00772756313	18.777349	0.13715442	2	9	actin cable formation
21	GO:0045176	0.00772756313	18.777349	0.13715442	2	9	apical protein localization
22	GO:0008202	0.00855553444	7.938545	0.42670263	3	28	steroid metabolic process
23	GO:0006536	0.00956381780	16.427928	0.15239380	2	10	glutamate metabolic process
24	GO:0007394	0.00956381780	16.427928	0.15239380	2	10	dorsal closure, elongation of leading edge cells
25	GO:0045186	0.00956381780	16.427928	0.15239380	2	10	zonula adherens assembly

## Sheet: Thoracic ganglion
	GOBPID	Pvalue	OddsRatio	ExpCount	Count	Size	Term
1	GO:0051674	0.0000002045533	5.037143	4.27970330	18	258	localization of cell
2	GO:0032990	0.0000020412350	4.443842	4.49534727	17	271	cell part morphogenesis
3	GO:0048812	0.0000020412350	4.443842	4.49534727	17	271	neurite morphogenesis
4	GO:0000904	0.0000042560752	4.187101	4.74416723	17	286	cell morphogenesis involved in differentiation
5	GO:0050789	0.0000048561671	2.845238	15.92841615	34	1103	regulation of biological process
6	GO:0048666	0.0000056142069	3.913725	5.37451113	18	324	neuron development
7	GO:0030030	0.0000123583468	3.674901	5.68968307	18	343	cell projection organization
8	GO:0048699	0.0000171927347	3.453588	6.41153378	19	398	generation of neurons
9	GO:0007411	0.0000318086655	6.400950	1.62271805	9	100	axon guidance
10	GO:0007275	0.0000713366745	2.424391	16.17096683	32	1037	multicellular organismal development
11	GO:0007379	0.0000837996196	13.391673	0.46446392	5	28	segment specification
12	GO:0031326	0.0002264713863	2.405771	12.55711396	26	757	regulation of cellular biosynthetic process
13	GO:0007432	0.0002843739227	15.285714	0.33175995	4	20	salivary gland boundary specification
14	GO:0010556	0.0003008194482	2.394761	12.05947404	25	727	regulation of macromolecule biosynthetic process
15	GO:0007365	0.0003298751269	9.613347	0.61375590	5	37	periodic partitioning
16	GO:0003002	0.0003866946455	3.178292	4.94198970	14	309	regionalization
17	GO:0019219	0.0004458272914	2.324931	12.37464599	25	746	regulation of nucleobase, nucleoside, nucleotide and nucleic acid metabolic process
18	GO:0019222	0.0004712074282	2.166581	16.17329737	30	975	regulation of metabolic process
19	GO:0008038	0.0004785845244	8.785714	0.66351989	5	40	neuron recognition
20	GO:0008088	0.0004909240655	26.017857	0.16587997	3	10	axon cargo transport
21	GO:0009605	0.0005555862856	4.249505	2.35549562	9	142	response to external stimulus
22	GO:0006355	0.0007217607470	2.457365	9.18975051	20	554	regulation of transcription, DNA-dependent
23	GO:0040011	0.0008445121569	3.663305	3.01901551	10	182	locomotion
24	GO:0014016	0.0010846614599	10.179272	0.46446392	4	28	neuroblast differentiation
25	GO:0007399	0.0011675021266	2.621297	6.82619474	16	431	nervous system development
26	GO:0009653	0.0012201622978	2.318665	10.36891280	21	691	anatomical structure morphogenesis
27	GO:0048865	0.0012422196320	9.770756	0.48105192	4	29	stem cell fate commitment
28	GO:0009416	0.0013605767312	5.447964	1.22751180	6	74	response to light stimulus
29	GO:0016044	0.0013869846809	2.874116	4.99298719	13	301	membrane organization
30	GO:0035290	0.0014185438513	16.547727	0.23223196	3	14	trunk segmentation
31	GO:0000122	0.0014776009693	6.674650	0.84598786	5	51	negative regulation of transcription from RNA polymerase II promoter
32	GO:0007166	0.0016135856647	2.530248	7.03470804	16	438	cell surface receptor linked signal transduction
33	GO:0010468	0.0016200670866	2.099587	13.51921780	25	815	regulation of gene expression
34	GO:0035289	0.0017518207824	15.166667	0.24881996	3	15	posterior head segmentation
35	GO:0035272	0.0018279282772	3.893478	2.25596763	8	136	exocrine system development
36	GO:0007154	0.0018532309678	3.913208	2.27175761	8	167	cell communication
37	GO:0009880	0.0020178816648	4.302703	1.78908894	7	112	embryonic pattern specification
38	GO:0006897	0.0021866531342	3.002126	4.01429535	11	242	endocytosis
39	GO:0000165	0.0028344405688	5.679535	0.97869184	5	59	MAPKKK cascade
40	GO:0048707	0.0028608053549	2.748139	4.77734322	12	288	instar larval or pupal morphogenesis
41	GO:0065007	0.0029231820702	4.094551	1.93460746	7	175	biological regulation
42	GO:0007444	0.0033803411585	2.574886	5.52380310	13	333	imaginal disc development
43	GO:0032774	0.0034627729285	2.123210	10.46702630	20	631	RNA biosynthetic process
44	GO:0010638	0.0039194206003	30.115702	0.09952798	2	6	positive regulation of organelle organization
45	GO:0022407	0.0039194206003	30.115702	0.09952798	2	6	regulation of cell-cell adhesion
46	GO:0007417	0.0039569662525	3.404884	2.55455158	8	154	central nervous system development
47	GO:0001738	0.0040424456518	5.194628	1.06163183	5	64	morphogenesis of a polarized epithelium
48	GO:0008045	0.0041316852628	10.698529	0.33175995	3	20	motor axon guidance
49	GO:0008277	0.0041316852628	10.698529	0.33175995	3	20	regulation of G-protein coupled receptor protein signaling pathway
50	GO:0007552	0.0042037689525	2.610252	5.00957519	12	302	metamorphosis
51	GO:0016481	0.0042248606032	3.733056	2.04032367	7	123	negative regulation of transcription
52	GO:0048749	0.0044668214011	2.871641	3.78206339	10	228	compound eye development
53	GO:0048645	0.0045453119149	6.590961	0.68010789	4	41	organ formation
54	GO:0007268	0.0046207845467	3.312232	2.62090357	8	158	synaptic transmission
55	GO:0007423	0.0046689470935	2.573267	5.07592717	12	306	sensory organ development
56	GO:0045165	0.0046903530214	3.047512	3.20620092	9	199	cell fate commitment
57	GO:0048675	0.0047624986502	10.102778	0.34834794	3	21	axon extension
58	GO:0035239	0.0049229020051	4.941225	1.11139582	5	67	tube morphogenesis
59	GO:0007165	0.0049770263948	2.383003	6.49587495	14	440	signal transduction
60	GO:0048732	0.0049832876243	3.267735	2.65407957	8	160	gland development
61	GO:0016055	0.0052444449816	4.862120	1.12798382	5	68	Wnt receptor signaling pathway
62	GO:0045494	0.0054277841515	24.089256	0.11611598	2	7	photoreceptor cell maintenance
63	GO:0048522	0.0055181206614	2.779548	3.89817937	10	235	positive regulation of cellular process
64	GO:0031098	0.0058651617970	6.094118	0.72987188	4	44	stress-activated protein kinase signaling pathway
65	GO:0051179	0.0060532188791	1.785592	20.86209306	32	1422	localization
66	GO:0009584	0.0063562214077	5.944661	0.74645988	4	45	detection of visible light
67	GO:0030154	0.0064756282784	2.123167	8.84652845	17	578	cell differentiation
68	GO:0009791	0.0066474251378	2.358203	5.98826703	13	361	post-embryonic development
69	GO:0007424	0.0067260673172	3.404494	2.22279164	7	134	open tracheal system development
70	GO:0006376	0.0071587982890	20.071625	0.13270398	2	8	mRNA splice site selection
71	GO:0016332	0.0071587982890	20.071625	0.13270398	2	8	establishment or maintenance of polarity of embryonic epithelium
72	GO:0048859	0.0074186734619	5.666602	0.77963587	4	47	formation of anatomical boundary
73	GO:0007472	0.0076374571988	3.023542	2.85313554	8	172	wing disc morphogenesis
74	GO:0007400	0.0078486506106	8.261364	0.41469993	3	25	neuroblast fate determination
75	GO:0016477	0.0081710139550	3.273250	2.30573163	7	139	cell migration
76	GO:0019722	0.0091047828220	17.201889	0.14929198	2	9	calcium-mediated signaling
77	GO:0046834	0.0091047828220	17.201889	0.14929198	2	9	lipid phosphorylation
78	GO:0009582	0.0092218082921	5.294848	0.82939987	4	50	detection of abiotic stimulus

## Sheet: Fatbody
	GOBPID	Pvalue	OddsRatio	ExpCount	Count	Size	Term
1	GO:0006519	0.0006556717	4.166061	2.41766689	9	197	cellular amino acid and derivative metabolic process
2	GO:0006807	0.0013037159	3.754925	2.66311531	9	217	nitrogen compound metabolic process
3	GO:0006596	0.0014543185	54.838951	0.06136210	2	5	polyamine biosynthetic process
4	GO:0022407	0.0021640650	41.123596	0.07363452	2	6	regulation of cell-cell adhesion
5	GO:0006952	0.0028384627	4.040541	1.90222522	7	155	defense response
6	GO:0032787	0.0030670701	5.544676	0.99406608	5	81	monocarboxylic acid metabolic process
7	GO:0006826	0.0039754445	27.408240	0.09817937	2	8	iron ion transport
8	GO:0006879	0.0039754445	27.408240	0.09817937	2	8	cellular iron ion homeostasis
9	GO:0006544	0.0050705994	23.489567	0.11045179	2	9	glycine metabolic process
10	GO:0042434	0.0050705994	23.489567	0.11045179	2	9	indole derivative metabolic process
11	GO:0019748	0.0051072256	6.307525	0.69952798	4	57	secondary metabolic process
12	GO:0019752	0.0054888516	3.560414	2.14589583	7	183	carboxylic acid metabolic process
13	GO:0006576	0.0057128268	9.213384	0.36817262	3	30	biogenic amine metabolic process
14	GO:0009063	0.0057128268	9.213384	0.36817262	3	30	amino acid catabolic process
15	GO:0043473	0.0057762942	6.076489	0.72407283	4	59	pigmentation
16	GO:0044270	0.0074767629	8.288636	0.40498989	3	33	nitrogen compound catabolic process
17	GO:0009253	0.0090762722	16.435955	0.14726905	2	12	peptidoglycan catabolic process
18	GO:0048069	0.0095295077	7.532025	0.44180715	3	36	eye pigmentation
19	GO:0044255	0.0098239377	3.163121	2.39312205	7	195	cellular lipid metabolic process

## Sheet: Heart
	GOBPID	Pvalue	OddsRatio	ExpCount	Count	Size	Term
1	GO:0006952	0.00004453496	4.919857	2.55023601	11	155	defense response
2	GO:0030003	0.00067525410	11.738499	0.41132839	4	25	cellular cation homeostasis
3	GO:0045167	0.00110177343	18.360504	0.21389076	3	13	asymmetric protein localization during cell fate commitment
4	GO:0007155	0.00128760103	3.741791	2.64895482	9	161	cell adhesion
5	GO:0006576	0.00137295385	9.474576	0.49359407	4	30	biogenic amine metabolic process
6	GO:0006596	0.00259933640	40.500000	0.08226568	2	5	polyamine biosynthetic process
7	GO:0050801	0.00367742107	7.029540	0.64167229	4	39	ion homeostasis
8	GO:0022407	0.00385708701	30.370833	0.09871881	2	6	regulation of cell-cell adhesion
9	GO:0055082	0.00441498942	6.647732	0.67457856	4	41	cellular chemical homeostasis
10	GO:0007254	0.00481862165	6.471900	0.69103169	4	42	JNK cascade
11	GO:0006519	0.00504299900	3.010026	3.24126770	9	197	cellular amino acid and derivative metabolic process
12	GO:0055066	0.00605184754	9.167647	0.37842212	3	23	di-, tri-valent inorganic cation homeostasis
13	GO:0002788	0.00704621200	20.241667	0.13162508	2	8	regulation of antifungal peptide production
14	GO:0006826	0.00704621200	20.241667	0.13162508	2	8	iron ion transport
15	GO:0006879	0.00704621200	20.241667	0.13162508	2	8	cellular iron ion homeostasis
16	GO:0006967	0.00704621200	20.241667	0.13162508	2	8	positive regulation of antifungal peptide biosynthetic process
17	GO:0034641	0.00714651329	2.839240	3.42225219	9	208	cellular nitrogen compound metabolic process
18	GO:0042434	0.00896239371	17.347619	0.14807822	2	9	indole derivative metabolic process
19	GO:0045176	0.00896239371	17.347619	0.14807822	2	9	apical protein localization

[truncated: 5 more sheets: Head, Brain, Eyes, Carcass, Salivary gland]
